# Supplementary material for: The global landscape of intron retentions in lung adenocarcinoma
Source: BMC Med Genomics. 2014 Mar 20;7:15. doi: 10.1186/1755-8794-7-15 (PMC3999986; doi:10.1186/1755-8794-7-15)
Supplement: Additional file 1: Table S1 — Summary statistics for each sample. [file 1755-8794-7-15-S1.csv]

Supplementary Table 1	Summary statistics for each sample
	Sample 1		Sample 5		Sample 10		Sample 11		Sample 12
	Normal	Tumor	Normal	Tumor	Normal	Tumor	Normal	Tumor	Normal	Tumor
Raw reads	46 M	77 M	64 M	78 M	59 M	91 M	60 M	71 M	55 M	66 M
Unmapped	1.2 M	2.1 M	1.8 M	1.9 M	1.5 M	2.0 M	1.7 M	2.1 M	1.6 M	1.9 M
Retention	62889	85436	80556	76857	82041	77392	53114	49680	37885	47963
Shared	42188		49746		49108		24427		18854
