# Supplementary material for: The global landscape of intron retentions in lung adenocarcinoma
Source: BMC Med Genomics. 2014 Mar 20;7:15. doi: 10.1186/1755-8794-7-15 (PMC3999986; doi:10.1186/1755-8794-7-15)
Supplement: Additional file 2: Table S2 — Genes with tumor-specific retentions and normal-specific retentions. [file 1755-8794-7-15-S2.csv]

Supplementary Table 2	Genes with tumor-specific retentions and normal-specific retentions
Gene	Tissue	Expressed	#Retention
ENSG00000102100	Tumor	YES	1
ENSG00000090447	Tumor	YES	3
ENSG00000144959	Tumor	YES	1
ENSG00000259092	Tumor	NO	1
ENSG00000186185	Tumor	YES	1
ENSG00000189127	Tumor	NO	1
ENSG00000054654	Tumor	YES	1
ENSG00000198718	Tumor	YES	1
ENSG00000151779	Tumor	YES	1
ENSG00000122121	Tumor	YES	1
ENSG00000128815	Tumor	YES	2
ENSG00000112992	Tumor	YES	2
ENSG00000121851	Tumor	YES	2
ENSG00000159753	Tumor	YES	2
ENSG00000213901	Tumor	YES	4
ENSG00000223501	Tumor	YES	1
ENSG00000120549	Tumor	YES	1
ENSG00000182979	Tumor	YES	1
ENSG00000113761	Tumor	YES	1
ENSG00000101057	Tumor	YES	2
ENSG00000109654	Tumor	YES	1
ENSG00000164134	Tumor	YES	1
ENSG00000170485	Tumor	YES	1
ENSG00000170502	Tumor	YES	1
ENSG00000115257	Tumor	YES	2
ENSG00000174514	Tumor	YES	2
ENSG00000138326	Tumor	YES	1
ENSG00000114270	Tumor	YES	1
ENSG00000108821	Tumor	YES	1
ENSG00000175832	Tumor	YES	1
ENSG00000145386	Tumor	YES	2
ENSG00000089682	Tumor	YES	3
ENSG00000146904	Tumor	YES	1
ENSG00000177034	Tumor	YES	1
ENSG00000108219	Tumor	YES	2
ENSG00000139880	Tumor	YES	1
ENSG00000145824	Tumor	YES	2
ENSG00000105556	Tumor	YES	1
ENSG00000126368	Tumor	YES	1
ENSG00000141198	Tumor	YES	1
ENSG00000118965	Tumor	YES	1
ENSG00000101596	Tumor	YES	1
ENSG00000151789	Tumor	YES	3
ENSG00000105131	Tumor	YES	1
ENSG00000164692	Tumor	YES	1
ENSG00000150076	Tumor	YES	1
ENSG00000197594	Tumor	YES	1
ENSG00000120708	Tumor	YES	1
ENSG00000008838	Tumor	YES	1
ENSG00000164932	Tumor	YES	1
ENSG00000152380	Tumor	YES	1
ENSG00000125447	Tumor	YES	1
ENSG00000134955	Tumor	YES	1
ENSG00000171004	Tumor	YES	1
ENSG00000180901	Tumor	YES	1
ENSG00000105793	Tumor	YES	1
ENSG00000125107	Tumor	YES	1
ENSG00000164663	Tumor	YES	1
ENSG00000152785	Tumor	YES	1
ENSG00000115233	Tumor	YES	2
ENSG00000114405	Tumor	YES	1
ENSG00000178222	Tumor	YES	1
ENSG00000151239	Tumor	YES	1
ENSG00000258227	Tumor	YES	2
ENSG00000162949	Tumor	YES	1
ENSG00000136052	Tumor	YES	2
ENSG00000136045	Tumor	YES	1
ENSG00000070019	Tumor	NO	1
ENSG00000135372	Tumor	YES	1
ENSG00000198691	Tumor	YES	1
ENSG00000067048	Tumor	YES	1
ENSG00000067057	Tumor	YES	2
ENSG00000104883	Tumor	YES	1
ENSG00000053918	Tumor	YES	1
ENSG00000143847	Tumor	YES	1
ENSG00000168542	Tumor	YES	1
ENSG00000099381	Tumor	YES	2
ENSG00000142632	Tumor	YES	1
ENSG00000170776	Tumor	YES	1
ENSG00000143515	Tumor	YES	2
ENSG00000113643	Tumor	YES	1
ENSG00000155066	Tumor	YES	1
ENSG00000138796	Tumor	YES	1
ENSG00000119411	Tumor	YES	1
ENSG00000253846	Tumor	YES	1
ENSG00000156876	Tumor	YES	1
ENSG00000088038	Tumor	YES	1
ENSG00000006114	Tumor	YES	1
ENSG00000114738	Tumor	YES	1
ENSG00000085840	Tumor	YES	1
ENSG00000065154	Tumor	YES	1
ENSG00000181827	Tumor	YES	1
ENSG00000163848	Tumor	YES	2
ENSG00000196865	Tumor	YES	1
ENSG00000111554	Tumor	YES	2
ENSG00000132623	Tumor	YES	1
ENSG00000104368	Tumor	YES	3
ENSG00000111642	Tumor	YES	1
ENSG00000164880	Tumor	YES	1
ENSG00000263264	Tumor	YES	1
ENSG00000126016	Tumor	YES	1
ENSG00000145423	Tumor	YES	3
ENSG00000184305	Tumor	YES	1
ENSG00000117569	Tumor	YES	1
ENSG00000138629	Tumor	YES	1
ENSG00000065357	Tumor	YES	1
ENSG00000115129	Tumor	YES	2
ENSG00000088836	Tumor	YES	1
ENSG00000135241	Tumor	YES	1
ENSG00000143416	Tumor	YES	1
ENSG00000253159	Tumor	YES	5
ENSG00000085552	Tumor	YES	1
ENSG00000102890	Tumor	YES	1
ENSG00000075702	Tumor	YES	1
ENSG00000124383	Tumor	YES	1
ENSG00000164190	Tumor	YES	1
ENSG00000129083	Tumor	YES	2
ENSG00000021762	Tumor	YES	2
ENSG00000137474	Tumor	YES	1
ENSG00000112186	Tumor	YES	2
ENSG00000114423	Tumor	YES	1
ENSG00000076382	Tumor	YES	1
ENSG00000183032	Tumor	YES	1
ENSG00000183317	Tumor	YES	2
ENSG00000168032	Tumor	YES	1
ENSG00000121879	Tumor	YES	1
ENSG00000196365	Tumor	YES	3
ENSG00000198160	Tumor	YES	1
ENSG00000066777	Tumor	YES	1
ENSG00000130653	Tumor	YES	1
ENSG00000168411	Tumor	YES	1
ENSG00000155970	Tumor	YES	1
ENSG00000166268	Tumor	YES	1
ENSG00000068097	Tumor	YES	1
ENSG00000167103	Tumor	YES	3
ENSG00000163539	Tumor	YES	1
ENSG00000152952	Tumor	YES	4
ENSG00000143952	Tumor	YES	1
ENSG00000186818	Tumor	YES	1
ENSG00000129437	Tumor	YES	2
ENSG00000154589	Tumor	YES	1
ENSG00000109099	Tumor	YES	1
ENSG00000104783	Tumor	YES	1
ENSG00000141446	Tumor	YES	1
ENSG00000162391	Tumor	NO	1
ENSG00000143217	Tumor	YES	1
ENSG00000170482	Tumor	YES	2
ENSG00000049089	Tumor	YES	3
ENSG00000082458	Tumor	YES	1
ENSG00000184343	Tumor	YES	2
ENSG00000055609	Tumor	YES	2
ENSG00000186479	Tumor	YES	2
ENSG00000109452	Tumor	YES	1
ENSG00000163468	Tumor	YES	1
ENSG00000204463	Tumor	YES	1
ENSG00000147697	Tumor	YES	1
ENSG00000180353	Tumor	YES	1
ENSG00000153944	Tumor	YES	2
ENSG00000138336	Tumor	YES	1
ENSG00000187260	Tumor	YES	1
ENSG00000125319	Tumor	YES	1
ENSG00000072818	Tumor	YES	1
ENSG00000088325	Tumor	YES	2
ENSG00000145996	Tumor	YES	1
ENSG00000060718	Tumor	YES	1
ENSG00000148824	Tumor	YES	1
ENSG00000146918	Tumor	YES	1
ENSG00000078269	Tumor	YES	1
ENSG00000166224	Tumor	YES	1
ENSG00000161204	Tumor	YES	1
ENSG00000007516	Tumor	YES	3
ENSG00000163882	Tumor	YES	1
ENSG00000186684	Tumor	YES	1
ENSG00000115902	Tumor	YES	1
ENSG00000076003	Tumor	YES	1
ENSG00000127824	Tumor	YES	1
ENSG00000211796	Tumor	NO	1
ENSG00000148688	Tumor	YES	2
ENSG00000090520	Tumor	YES	2
ENSG00000088538	Tumor	YES	1
ENSG00000111224	Tumor	YES	1
ENSG00000134057	Tumor	YES	1
ENSG00000102710	Tumor	YES	1
ENSG00000105464	Tumor	YES	2
ENSG00000075292	Tumor	YES	2
ENSG00000198589	Tumor	YES	1
ENSG00000188958	Tumor	YES	2
ENSG00000130713	Tumor	YES	1
ENSG00000169375	Tumor	YES	2
ENSG00000204619	Tumor	YES	1
ENSG00000112787	Tumor	YES	1
ENSG00000151466	Tumor	YES	1
ENSG00000161281	Tumor	YES	2
ENSG00000236499	Tumor	NO	1
ENSG00000159216	Tumor	YES	1
ENSG00000167207	Tumor	YES	1
ENSG00000101997	Tumor	YES	1
ENSG00000105993	Tumor	YES	1
ENSG00000008300	Tumor	YES	2
ENSG00000174437	Tumor	YES	1
ENSG00000162981	Tumor	YES	1
ENSG00000156427	Tumor	YES	2
ENSG00000148835	Tumor	YES	1
ENSG00000137411	Tumor	YES	1
ENSG00000140104	Tumor	YES	1
ENSG00000166105	Tumor	YES	1
ENSG00000134490	Tumor	YES	1
ENSG00000137745	Tumor	NO	1
ENSG00000100239	Tumor	YES	1
ENSG00000100504	Tumor	YES	1
ENSG00000147606	Tumor	YES	1
ENSG00000128052	Tumor	YES	1
ENSG00000119408	Tumor	YES	1
ENSG00000095002	Tumor	YES	2
ENSG00000122515	Tumor	YES	1
ENSG00000109674	Tumor	YES	3
ENSG00000132821	Tumor	YES	1
ENSG00000233608	Tumor	YES	3
ENSG00000168827	Tumor	YES	2
ENSG00000090863	Tumor	YES	1
ENSG00000163820	Tumor	YES	1
ENSG00000116209	Tumor	YES	2
ENSG00000075568	Tumor	YES	1
ENSG00000182179	Tumor	YES	3
ENSG00000105486	Tumor	YES	1
ENSG00000083444	Tumor	YES	1
ENSG00000141736	Tumor	YES	1
ENSG00000140443	Tumor	YES	1
ENSG00000164808	Tumor	YES	3
ENSG00000122778	Tumor	YES	2
ENSG00000139055	Tumor	YES	1
ENSG00000149948	Tumor	YES	1
ENSG00000118298	Tumor	NO	1
ENSG00000076242	Tumor	YES	2
ENSG00000079134	Tumor	YES	1
ENSG00000131788	Tumor	YES	1
ENSG00000105664	Tumor	YES	1
ENSG00000144048	Tumor	YES	4
ENSG00000196961	Tumor	YES	1
ENSG00000106299	Tumor	YES	1
ENSG00000048540	Tumor	YES	2
ENSG00000171848	Tumor	YES	1
ENSG00000140525	Tumor	YES	1
ENSG00000198870	Tumor	YES	1
ENSG00000164483	Tumor	YES	1
ENSG00000137075	Tumor	YES	2
ENSG00000213463	Tumor	YES	1
ENSG00000158125	Tumor	YES	3
ENSG00000214193	Tumor	YES	1
ENSG00000115750	Tumor	YES	2
ENSG00000256235	Tumor	YES	1
ENSG00000082701	Tumor	YES	1
ENSG00000204228	Tumor	YES	4
ENSG00000186020	Tumor	YES	1
ENSG00000163312	Tumor	YES	1
ENSG00000132424	Tumor	YES	1
ENSG00000138615	Tumor	YES	2
ENSG00000165675	Tumor	YES	1
ENSG00000085274	Tumor	YES	4
ENSG00000124155	Tumor	YES	1
ENSG00000163534	Tumor	YES	1
ENSG00000110104	Tumor	YES	2
ENSG00000171401	Tumor	YES	1
ENSG00000204410	Tumor	YES	1
ENSG00000185658	Tumor	YES	1
ENSG00000060656	Tumor	YES	4
ENSG00000148459	Tumor	YES	1
ENSG00000170037	Tumor	YES	1
ENSG00000124243	Tumor	YES	1
ENSG00000197586	Tumor	YES	2
ENSG00000088002	Tumor	YES	1
ENSG00000134317	Tumor	YES	1
ENSG00000163600	Tumor	YES	2
ENSG00000164983	Tumor	YES	2
ENSG00000163755	Tumor	YES	1
ENSG00000007255	Tumor	YES	1
ENSG00000005700	Tumor	YES	1
ENSG00000197445	Tumor	NO	1
ENSG00000058085	Tumor	YES	2
ENSG00000154511	Tumor	YES	4
ENSG00000115904	Tumor	YES	2
ENSG00000006704	Tumor	YES	1
ENSG00000106462	Tumor	YES	2
ENSG00000117215	Tumor	YES	1
ENSG00000180061	Tumor	YES	1
ENSG00000198265	Tumor	YES	1
ENSG00000145348	Tumor	YES	1
ENSG00000197056	Tumor	YES	1
ENSG00000134627	Tumor	YES	1
ENSG00000110841	Tumor	YES	1
ENSG00000104413	Tumor	YES	1
ENSG00000154654	Tumor	YES	1
ENSG00000163660	Tumor	YES	1
ENSG00000161921	Tumor	YES	1
ENSG00000136153	Tumor	YES	3
ENSG00000198252	Tumor	YES	3
ENSG00000184007	Tumor	YES	1
ENSG00000141560	Tumor	YES	1
ENSG00000134900	Tumor	YES	2
ENSG00000100154	Tumor	YES	1
ENSG00000118873	Tumor	YES	1
ENSG00000109066	Tumor	YES	2
ENSG00000205089	Tumor	YES	1
ENSG00000078098	Tumor	YES	2
ENSG00000115760	Tumor	YES	1
ENSG00000143569	Tumor	YES	1
ENSG00000180198	Tumor	YES	1
ENSG00000112599	Tumor	YES	2
ENSG00000012963	Tumor	YES	1
ENSG00000165861	Tumor	YES	2
ENSG00000162733	Tumor	YES	1
ENSG00000138670	Tumor	YES	1
ENSG00000123643	Tumor	YES	1
ENSG00000172578	Tumor	YES	1
ENSG00000116132	Tumor	YES	1
ENSG00000035499	Tumor	YES	2
ENSG00000236137	Tumor	YES	3
ENSG00000138411	Tumor	YES	2
ENSG00000196155	Tumor	YES	1
ENSG00000115459	Tumor	YES	2
ENSG00000104626	Tumor	YES	3
ENSG00000153292	Tumor	YES	1
ENSG00000147852	Tumor	YES	1
ENSG00000087510	Tumor	YES	1
ENSG00000143624	Tumor	YES	1
ENSG00000176092	Tumor	YES	1
ENSG00000184432	Tumor	YES	2
ENSG00000138642	Tumor	YES	1
ENSG00000090686	Tumor	YES	2
ENSG00000057019	Tumor	YES	1
ENSG00000157193	Tumor	YES	1
ENSG00000129484	Tumor	YES	3
ENSG00000141279	Tumor	YES	1
ENSG00000105948	Tumor	YES	1
ENSG00000078246	Tumor	YES	1
ENSG00000141720	Tumor	YES	1
ENSG00000160445	Tumor	YES	1
ENSG00000104419	Tumor	YES	2
ENSG00000102893	Tumor	YES	1
ENSG00000188888	Tumor	YES	3
ENSG00000101082	Tumor	YES	1
ENSG00000141570	Tumor	YES	1
ENSG00000166473	Tumor	YES	1
ENSG00000130300	Tumor	YES	1
ENSG00000160191	Tumor	YES	2
ENSG00000024048	Tumor	YES	7
ENSG00000120616	Tumor	YES	1
ENSG00000205667	Tumor	NO	3
ENSG00000178460	Tumor	YES	1
ENSG00000115761	Tumor	YES	2
ENSG00000189079	Tumor	YES	1
ENSG00000143324	Tumor	YES	1
ENSG00000160783	Tumor	YES	1
ENSG00000173020	Tumor	YES	1
ENSG00000178409	Tumor	YES	1
ENSG00000138617	Tumor	YES	1
ENSG00000101752	Tumor	YES	1
ENSG00000122490	Tumor	YES	1
ENSG00000118096	Tumor	YES	1
ENSG00000121690	Tumor	YES	1
ENSG00000126001	Tumor	YES	2
ENSG00000108829	Tumor	YES	2
ENSG00000185722	Tumor	YES	1
ENSG00000142945	Tumor	YES	1
ENSG00000243156	Tumor	YES	1
ENSG00000127129	Tumor	YES	1
ENSG00000138002	Tumor	YES	1
ENSG00000101842	Tumor	YES	1
ENSG00000172175	Tumor	YES	1
ENSG00000197702	Tumor	YES	1
ENSG00000051382	Tumor	YES	1
ENSG00000124772	Tumor	YES	1
ENSG00000116539	Tumor	YES	1
ENSG00000168528	Tumor	YES	1
ENSG00000169599	Tumor	YES	1
ENSG00000076864	Tumor	YES	1
ENSG00000133063	Tumor	YES	1
ENSG00000138101	Tumor	YES	1
ENSG00000163527	Tumor	YES	1
ENSG00000198162	Tumor	YES	1
ENSG00000164919	Tumor	YES	1
ENSG00000143669	Tumor	YES	1
ENSG00000172197	Tumor	YES	1
ENSG00000189091	Tumor	YES	1
ENSG00000173193	Tumor	YES	1
ENSG00000111877	Tumor	YES	1
ENSG00000196296	Tumor	YES	1
ENSG00000137642	Tumor	YES	3
ENSG00000130560	Tumor	YES	1
ENSG00000069329	Tumor	YES	1
ENSG00000166046	Tumor	YES	1
ENSG00000131507	Tumor	YES	2
ENSG00000186377	Tumor	YES	2
ENSG00000156603	Tumor	YES	1
ENSG00000165698	Tumor	YES	2
ENSG00000167323	Tumor	YES	1
ENSG00000077235	Tumor	YES	1
ENSG00000178741	Tumor	YES	5
ENSG00000108671	Tumor	YES	1
ENSG00000149600	Tumor	YES	1
ENSG00000118785	Tumor	YES	2
ENSG00000137145	Tumor	YES	1
ENSG00000100985	Tumor	YES	1
ENSG00000172432	Tumor	YES	1
ENSG00000013306	Tumor	YES	1
ENSG00000063169	Tumor	YES	1
ENSG00000166106	Tumor	YES	1
ENSG00000152465	Tumor	YES	1
ENSG00000119314	Tumor	YES	1
ENSG00000248905	Tumor	YES	1
ENSG00000131620	Tumor	YES	1
ENSG00000170325	Tumor	YES	1
ENSG00000108846	Tumor	YES	1
ENSG00000166343	Tumor	YES	1
ENSG00000102763	Tumor	YES	1
ENSG00000118007	Tumor	YES	1
ENSG00000085511	Tumor	YES	1
ENSG00000180347	Tumor	NO	2
ENSG00000113319	Tumor	YES	1
ENSG00000149609	Tumor	NO	1
ENSG00000164266	Tumor	NO	1
ENSG00000173801	Tumor	YES	1
ENSG00000131069	Tumor	YES	1
ENSG00000094975	Tumor	YES	1
ENSG00000184445	Tumor	YES	1
ENSG00000131747	Tumor	YES	2
ENSG00000125885	Tumor	YES	2
ENSG00000163359	Tumor	YES	1
ENSG00000068793	Tumor	YES	1
ENSG00000114520	Tumor	YES	1
ENSG00000107651	Tumor	YES	1
ENSG00000248727	Tumor	NO	1
ENSG00000186111	Tumor	YES	1
ENSG00000174915	Tumor	YES	1
ENSG00000145439	Tumor	YES	1
ENSG00000174371	Tumor	YES	1
ENSG00000091128	Tumor	YES	2
ENSG00000008256	Tumor	YES	3
ENSG00000152990	Tumor	YES	2
ENSG00000027075	Tumor	YES	2
ENSG00000163214	Tumor	YES	2
ENSG00000136573	Tumor	YES	2
ENSG00000186815	Tumor	YES	1
ENSG00000011275	Tumor	YES	2
ENSG00000134684	Tumor	YES	1
ENSG00000014164	Tumor	YES	1
ENSG00000214279	Tumor	YES	3
ENSG00000056998	Tumor	YES	1
ENSG00000129636	Tumor	YES	1
ENSG00000164171	Tumor	YES	1
ENSG00000243678	Tumor	YES	3
ENSG00000007062	Tumor	YES	1
ENSG00000124783	Tumor	YES	1
ENSG00000139697	Tumor	YES	1
ENSG00000211598	Tumor	YES	2
ENSG00000104915	Tumor	YES	2
ENSG00000065000	Tumor	YES	1
ENSG00000089091	Tumor	YES	1
ENSG00000116138	Tumor	YES	1
ENSG00000050730	Tumor	YES	2
ENSG00000127588	Tumor	NO	2
ENSG00000161958	Tumor	YES	1
ENSG00000126522	Tumor	YES	1
ENSG00000162373	Tumor	YES	1
ENSG00000099625	Tumor	YES	1
ENSG00000144554	Tumor	YES	1
ENSG00000169188	Tumor	YES	2
ENSG00000079257	Tumor	YES	1
ENSG00000108306	Tumor	YES	1
ENSG00000168758	Tumor	YES	1
ENSG00000168538	Tumor	YES	1
ENSG00000010017	Tumor	YES	1
ENSG00000266714	Tumor	YES	1
ENSG00000173567	Tumor	YES	1
ENSG00000184967	Tumor	YES	3
ENSG00000169583	Tumor	YES	2
ENSG00000138750	Tumor	YES	1
ENSG00000177679	Tumor	YES	1
ENSG00000085831	Tumor	YES	1
ENSG00000155393	Tumor	YES	1
ENSG00000181143	Tumor	YES	1
ENSG00000113300	Tumor	YES	2
ENSG00000205869	Tumor	YES	1
ENSG00000243943	Tumor	YES	2
ENSG00000197893	Tumor	NO	2
ENSG00000111581	Tumor	YES	1
ENSG00000122591	Tumor	YES	1
ENSG00000174485	Tumor	YES	1
ENSG00000197150	Tumor	YES	1
ENSG00000163072	Tumor	YES	1
ENSG00000176102	Tumor	YES	2
ENSG00000158315	Tumor	YES	2
ENSG00000115657	Tumor	YES	1
ENSG00000066084	Tumor	YES	1
ENSG00000111319	Tumor	YES	1
ENSG00000165181	Tumor	YES	1
ENSG00000198753	Tumor	YES	1
ENSG00000094841	Tumor	YES	1
ENSG00000198892	Tumor	YES	1
ENSG00000132356	Tumor	YES	1
ENSG00000129595	Tumor	YES	2
ENSG00000113328	Tumor	YES	1
ENSG00000211640	Tumor	YES	1
ENSG00000171475	Tumor	YES	1
ENSG00000165097	Tumor	YES	1
ENSG00000225830	Tumor	YES	1
ENSG00000137573	Tumor	YES	1
ENSG00000128059	Tumor	YES	1
ENSG00000179363	Tumor	NO	1
ENSG00000104142	Tumor	YES	1
ENSG00000105650	Tumor	YES	1
ENSG00000083535	Tumor	YES	2
ENSG00000154358	Tumor	YES	1
ENSG00000124164	Tumor	YES	2
ENSG00000101605	Tumor	YES	1
ENSG00000170581	Tumor	YES	1
ENSG00000170322	Tumor	YES	1
ENSG00000140829	Tumor	YES	1
ENSG00000114805	Tumor	YES	1
ENSG00000132849	Tumor	YES	2
ENSG00000125648	Tumor	YES	1
ENSG00000135951	Tumor	YES	1
ENSG00000205403	Tumor	YES	1
ENSG00000170956	Tumor	YES	2
ENSG00000122884	Tumor	YES	1
ENSG00000160767	Tumor	YES	2
ENSG00000182022	Tumor	YES	1
ENSG00000124207	Tumor	YES	1
ENSG00000067191	Tumor	YES	1
ENSG00000112290	Tumor	YES	3
ENSG00000196391	Tumor	YES	1
ENSG00000143870	Tumor	YES	1
ENSG00000196208	Tumor	YES	1
ENSG00000177084	Tumor	YES	1
ENSG00000198740	Tumor	YES	1
ENSG00000177181	Tumor	YES	2
ENSG00000128641	Tumor	YES	1
ENSG00000170606	Tumor	YES	1
ENSG00000197226	Tumor	YES	1
ENSG00000100558	Tumor	YES	3
ENSG00000141985	Tumor	YES	1
ENSG00000119421	Tumor	YES	2
ENSG00000165905	Tumor	YES	1
ENSG00000036257	Tumor	YES	2
ENSG00000198183	Tumor	NO	1
ENSG00000148343	Tumor	YES	2
ENSG00000082269	Tumor	YES	1
ENSG00000178226	Tumor	YES	1
ENSG00000176619	Tumor	YES	1
ENSG00000162851	Tumor	YES	1
ENSG00000103534	Tumor	YES	1
ENSG00000137073	Tumor	YES	1
ENSG00000144724	Tumor	YES	4
ENSG00000164867	Tumor	YES	1
ENSG00000023608	Tumor	YES	1
ENSG00000147509	Tumor	NO	1
ENSG00000171476	Tumor	YES	3
ENSG00000117322	Tumor	YES	1
ENSG00000119487	Tumor	YES	1
ENSG00000090104	Tumor	YES	1
ENSG00000142920	Tumor	YES	3
ENSG00000118194	Tumor	YES	1
ENSG00000103353	Tumor	YES	1
ENSG00000226807	Tumor	NO	1
ENSG00000118217	Tumor	YES	1
ENSG00000125149	Tumor	YES	1
ENSG00000113504	Tumor	YES	1
ENSG00000165434	Tumor	YES	3
ENSG00000197930	Tumor	YES	1
ENSG00000170542	Tumor	YES	1
ENSG00000096968	Tumor	YES	1
ENSG00000145908	Tumor	YES	2
ENSG00000155959	Tumor	YES	2
ENSG00000188761	Tumor	YES	2
ENSG00000147174	Tumor	YES	1
ENSG00000152061	Tumor	YES	1
ENSG00000012124	Tumor	YES	1
ENSG00000097007	Tumor	YES	1
ENSG00000167112	Tumor	YES	1
ENSG00000221946	Tumor	NO	1
ENSG00000196236	Tumor	YES	1
ENSG00000183828	Tumor	YES	1
ENSG00000136237	Tumor	YES	1
ENSG00000204539	Tumor	NO	1
ENSG00000183763	Tumor	YES	2
ENSG00000115525	Tumor	YES	1
ENSG00000170759	Tumor	YES	1
ENSG00000117724	Tumor	YES	1
ENSG00000078177	Tumor	YES	1
ENSG00000165516	Tumor	YES	1
ENSG00000197081	Tumor	YES	1
ENSG00000142207	Tumor	YES	1
ENSG00000129646	Tumor	YES	1
ENSG00000153214	Tumor	YES	2
ENSG00000174996	Tumor	YES	3
ENSG00000125347	Tumor	YES	2
ENSG00000258886	Tumor	NO	1
ENSG00000154001	Tumor	YES	1
ENSG00000084733	Tumor	YES	1
ENSG00000007312	Tumor	YES	1
ENSG00000144452	Tumor	NO	1
ENSG00000168679	Tumor	YES	1
ENSG00000136935	Tumor	YES	1
ENSG00000082074	Tumor	YES	1
ENSG00000155506	Tumor	YES	1
ENSG00000138764	Tumor	YES	1
ENSG00000188827	Tumor	YES	1
ENSG00000013374	Tumor	YES	1
ENSG00000166147	Tumor	YES	1
ENSG00000142273	Tumor	YES	3
ENSG00000141527	Tumor	YES	1
ENSG00000100485	Tumor	YES	3
ENSG00000144589	Tumor	YES	1
ENSG00000204262	Tumor	YES	2
ENSG00000258947	Tumor	YES	1
ENSG00000020577	Tumor	YES	1
ENSG00000197635	Tumor	YES	2
ENSG00000215045	Tumor	YES	1
ENSG00000204681	Tumor	YES	1
ENSG00000113407	Tumor	YES	1
ENSG00000186907	Tumor	YES	2
ENSG00000165288	Tumor	YES	1
ENSG00000251556	Tumor	NO	2
ENSG00000090615	Tumor	YES	1
ENSG00000144821	Tumor	NO	2
ENSG00000183914	Tumor	YES	1
ENSG00000100526	Tumor	YES	10
ENSG00000038945	Tumor	YES	1
ENSG00000149328	Tumor	YES	2
ENSG00000010932	Tumor	YES	1
ENSG00000181031	Tumor	YES	1
ENSG00000122133	Tumor	NO	1
ENSG00000010318	Tumor	YES	1
ENSG00000104728	Tumor	YES	1
ENSG00000149930	Tumor	YES	2
ENSG00000188976	Tumor	YES	1
ENSG00000163803	Tumor	YES	1
ENSG00000132744	Tumor	NO	3
ENSG00000205593	Tumor	YES	1
ENSG00000109501	Tumor	YES	1
ENSG00000074054	Tumor	YES	2
ENSG00000149476	Tumor	YES	1
ENSG00000105373	Tumor	YES	1
ENSG00000198542	Tumor	YES	1
ENSG00000099999	Tumor	YES	2
ENSG00000123636	Tumor	YES	2
ENSG00000183742	Tumor	YES	1
ENSG00000134250	Tumor	YES	1
ENSG00000115419	Tumor	YES	1
ENSG00000160294	Tumor	YES	1
ENSG00000181392	Tumor	YES	1
ENSG00000188133	Tumor	NO	1
ENSG00000141738	Tumor	YES	1
ENSG00000136235	Tumor	YES	1
ENSG00000060982	Tumor	YES	1
ENSG00000215440	Tumor	YES	3
ENSG00000158402	Tumor	NO	1
ENSG00000007202	Tumor	YES	1
ENSG00000142185	Tumor	YES	2
ENSG00000090674	Tumor	YES	1
ENSG00000101868	Tumor	YES	2
ENSG00000062822	Tumor	YES	1
ENSG00000237649	Tumor	YES	1
ENSG00000077420	Tumor	YES	1
ENSG00000146729	Tumor	YES	2
ENSG00000163357	Tumor	NO	1
ENSG00000003402	Tumor	YES	2
ENSG00000167703	Tumor	YES	1
ENSG00000049656	Tumor	YES	1
ENSG00000066455	Tumor	YES	1
ENSG00000166949	Tumor	YES	2
ENSG00000211974	Tumor	NO	1
ENSG00000127616	Tumor	YES	1
ENSG00000147677	Tumor	YES	1
ENSG00000130363	Tumor	YES	2
ENSG00000119403	Tumor	YES	1
ENSG00000110435	Tumor	YES	2
ENSG00000103876	Tumor	YES	1
ENSG00000148702	Tumor	YES	2
ENSG00000157111	Tumor	YES	1
ENSG00000187187	Tumor	YES	1
ENSG00000164161	Tumor	YES	2
ENSG00000077458	Tumor	YES	2
ENSG00000172955	Tumor	YES	1
ENSG00000141968	Tumor	YES	1
ENSG00000137804	Tumor	YES	1
ENSG00000007923	Tumor	YES	1
ENSG00000130675	Tumor	NO	1
ENSG00000068438	Tumor	YES	1
ENSG00000081177	Tumor	YES	1
ENSG00000141867	Tumor	YES	1
ENSG00000158417	Tumor	YES	1
ENSG00000110777	Tumor	YES	1
ENSG00000071909	Tumor	YES	1
ENSG00000196935	Tumor	YES	1
ENSG00000180900	Tumor	YES	1
ENSG00000083093	Tumor	YES	1
ENSG00000084072	Tumor	YES	1
ENSG00000143228	Tumor	YES	1
ENSG00000153558	Tumor	YES	1
ENSG00000134853	Tumor	YES	1
ENSG00000109787	Tumor	YES	2
ENSG00000131584	Tumor	YES	3
ENSG00000158966	Tumor	YES	1
ENSG00000132613	Tumor	YES	1
ENSG00000142623	Tumor	NO	3
ENSG00000115648	Tumor	YES	5
ENSG00000099949	Tumor	YES	1
ENSG00000107833	Tumor	YES	1
ENSG00000011243	Tumor	YES	2
ENSG00000054356	Tumor	NO	2
ENSG00000168970	Tumor	YES	2
ENSG00000087299	Tumor	YES	1
ENSG00000169302	Tumor	YES	1
ENSG00000124198	Tumor	YES	1
ENSG00000136758	Tumor	YES	3
ENSG00000135972	Tumor	YES	1
ENSG00000108604	Tumor	YES	1
ENSG00000151422	Tumor	YES	1
ENSG00000221955	Tumor	YES	4
ENSG00000080031	Tumor	YES	1
ENSG00000185567	Tumor	YES	1
ENSG00000121210	Tumor	YES	3
ENSG00000236699	Tumor	YES	1
ENSG00000175581	Tumor	YES	1
ENSG00000117394	Tumor	YES	1
ENSG00000067704	Tumor	YES	1
ENSG00000121895	Tumor	YES	1
ENSG00000142731	Tumor	YES	1
ENSG00000118193	Tumor	YES	2
ENSG00000134253	Tumor	YES	2
ENSG00000158169	Tumor	YES	1
ENSG00000072952	Tumor	YES	1
ENSG00000125787	Tumor	NO	3
ENSG00000254536	Tumor	NO	1
ENSG00000000460	Tumor	YES	2
ENSG00000168310	Tumor	YES	1
ENSG00000131771	Tumor	YES	1
ENSG00000166387	Tumor	YES	1
ENSG00000120800	Tumor	YES	1
ENSG00000151651	Tumor	YES	3
ENSG00000186472	Tumor	YES	1
ENSG00000162069	Tumor	YES	1
ENSG00000173905	Tumor	YES	2
ENSG00000065413	Tumor	YES	1
ENSG00000079785	Tumor	YES	1
ENSG00000133056	Tumor	YES	1
ENSG00000106089	Tumor	YES	1
ENSG00000143436	Tumor	YES	1
ENSG00000179913	Tumor	NO	1
ENSG00000204394	Tumor	YES	4
ENSG00000168883	Tumor	YES	2
ENSG00000101413	Tumor	YES	1
ENSG00000261603	Tumor	NO	2
ENSG00000163354	Tumor	YES	1
ENSG00000224821	Tumor	NO	1
ENSG00000095261	Tumor	YES	2
ENSG00000184428	Tumor	YES	1
ENSG00000183431	Tumor	YES	1
ENSG00000029364	Tumor	YES	1
ENSG00000156273	Tumor	YES	1
ENSG00000139547	Tumor	YES	1
ENSG00000135299	Tumor	YES	1
ENSG00000157578	Tumor	YES	1
ENSG00000172322	Tumor	YES	1
ENSG00000255518	Tumor	NO	1
ENSG00000009413	Tumor	YES	1
ENSG00000181789	Tumor	YES	1
ENSG00000121104	Tumor	YES	1
ENSG00000204560	Tumor	YES	1
ENSG00000186567	Tumor	YES	1
ENSG00000196878	Tumor	YES	1
ENSG00000062038	Tumor	YES	1
ENSG00000152894	Tumor	YES	2
ENSG00000204138	Tumor	YES	1
ENSG00000156886	Tumor	YES	2
ENSG00000011638	Tumor	YES	1
ENSG00000169946	Tumor	YES	2
ENSG00000115687	Tumor	YES	1
ENSG00000146648	Tumor	YES	1
ENSG00000064933	Tumor	YES	1
ENSG00000011021	Tumor	YES	1
ENSG00000178078	Tumor	YES	1
ENSG00000117410	Tumor	YES	1
ENSG00000198839	Tumor	YES	1
ENSG00000137269	Tumor	YES	2
ENSG00000161381	Tumor	YES	2
ENSG00000074696	Tumor	YES	1
ENSG00000117152	Tumor	YES	1
ENSG00000154258	Tumor	YES	1
ENSG00000124299	Tumor	YES	1
ENSG00000196235	Tumor	YES	2
ENSG00000121904	Tumor	YES	1
ENSG00000196363	Tumor	YES	1
ENSG00000196526	Tumor	YES	1
ENSG00000163902	Tumor	YES	1
ENSG00000167978	Tumor	YES	1
ENSG00000064102	Tumor	YES	1
ENSG00000204120	Tumor	YES	1
ENSG00000152620	Tumor	YES	1
ENSG00000072415	Tumor	YES	1
ENSG00000198825	Tumor	YES	1
ENSG00000111602	Tumor	YES	1
ENSG00000073910	Tumor	YES	1
ENSG00000101188	Tumor	NO	1
ENSG00000204464	Tumor	NO	3
ENSG00000116212	Tumor	YES	1
ENSG00000101343	Tumor	YES	1
ENSG00000183495	Tumor	YES	1
ENSG00000165548	Tumor	YES	1
ENSG00000234127	Tumor	YES	1
ENSG00000063176	Tumor	YES	2
ENSG00000077063	Tumor	YES	2
ENSG00000164841	Tumor	YES	1
ENSG00000157502	Tumor	YES	1
ENSG00000137877	Tumor	YES	1
ENSG00000099783	Tumor	YES	1
ENSG00000083720	Tumor	YES	1
ENSG00000198792	Tumor	YES	1
ENSG00000178026	Tumor	YES	1
ENSG00000149262	Tumor	YES	3
ENSG00000101003	Tumor	YES	4
ENSG00000126249	Tumor	YES	1
ENSG00000254986	Tumor	YES	1
ENSG00000184254	Tumor	YES	3
ENSG00000111231	Tumor	YES	3
ENSG00000131650	Tumor	NO	1
ENSG00000145016	Tumor	YES	1
ENSG00000084652	Tumor	YES	1
ENSG00000130762	Tumor	YES	1
ENSG00000120341	Tumor	YES	2
ENSG00000151726	Tumor	YES	1
ENSG00000197818	Tumor	YES	1
ENSG00000049130	Tumor	YES	1
ENSG00000147614	Tumor	YES	2
ENSG00000166145	Tumor	YES	1
ENSG00000175216	Tumor	YES	1
ENSG00000163050	Tumor	YES	1
ENSG00000185015	Tumor	YES	1
ENSG00000183486	Tumor	YES	1
ENSG00000171560	Tumor	YES	1
ENSG00000126453	Tumor	YES	4
ENSG00000105708	Tumor	YES	1
ENSG00000188295	Tumor	YES	1
ENSG00000141698	Tumor	YES	3
ENSG00000051128	Tumor	YES	1
ENSG00000137807	Tumor	YES	1
ENSG00000116353	Tumor	YES	1
ENSG00000138798	Tumor	YES	1
ENSG00000167747	Tumor	YES	3
ENSG00000099338	Tumor	YES	1
ENSG00000164542	Tumor	YES	1
ENSG00000165006	Tumor	YES	1
ENSG00000165125	Tumor	YES	3
ENSG00000138496	Tumor	YES	1
ENSG00000159899	Tumor	YES	2
ENSG00000175497	Tumor	NO	1
ENSG00000100625	Tumor	YES	1
ENSG00000171824	Tumor	YES	1
ENSG00000148606	Tumor	YES	1
ENSG00000137857	Tumor	YES	1
ENSG00000005884	Tumor	YES	2
ENSG00000183117	Tumor	YES	1
ENSG00000160218	Tumor	YES	1
ENSG00000163481	Tumor	YES	1
ENSG00000112118	Tumor	YES	1
ENSG00000167210	Tumor	YES	1
ENSG00000055332	Tumor	YES	1
ENSG00000176533	Tumor	YES	3
ENSG00000138035	Tumor	YES	1
ENSG00000109814	Tumor	YES	1
ENSG00000143367	Tumor	YES	3
ENSG00000184304	Tumor	YES	1
ENSG00000158008	Tumor	YES	1
ENSG00000213066	Tumor	YES	2
ENSG00000235978	Tumor	NO	1
ENSG00000074855	Tumor	YES	1
ENSG00000126603	Tumor	YES	1
ENSG00000175595	Tumor	YES	1
ENSG00000038382	Tumor	YES	1
ENSG00000089356	Tumor	YES	1
ENSG00000119682	Tumor	YES	1
ENSG00000164674	Tumor	YES	1
ENSG00000163806	Tumor	YES	1
ENSG00000000003	Tumor	YES	2
ENSG00000163694	Tumor	YES	2
ENSG00000242419	Tumor	YES	1
ENSG00000115484	Tumor	YES	1
ENSG00000223519	Tumor	NO	1
ENSG00000166226	Tumor	YES	1
ENSG00000117395	Tumor	YES	1
ENSG00000161509	Tumor	YES	4
ENSG00000115598	Tumor	YES	1
ENSG00000105419	Tumor	YES	1
ENSG00000218739	Tumor	YES	1
ENSG00000070182	Tumor	YES	1
ENSG00000161647	Tumor	YES	4
ENSG00000182134	Tumor	YES	1
ENSG00000111713	Tumor	YES	1
ENSG00000110090	Tumor	YES	1
ENSG00000182087	Tumor	YES	2
ENSG00000100196	Tumor	YES	1
ENSG00000137968	Tumor	YES	1
ENSG00000119285	Tumor	YES	1
ENSG00000130032	Tumor	YES	2
ENSG00000144410	Tumor	NO	2
ENSG00000119042	Tumor	YES	4
ENSG00000171219	Tumor	YES	1
ENSG00000155761	Tumor	YES	2
ENSG00000117528	Tumor	YES	1
ENSG00000127720	Tumor	YES	3
ENSG00000066739	Tumor	YES	2
ENSG00000221829	Tumor	YES	1
ENSG00000188738	Tumor	YES	1
ENSG00000185359	Tumor	YES	1
ENSG00000170653	Tumor	YES	1
ENSG00000137628	Tumor	YES	1
ENSG00000103222	Tumor	YES	1
ENSG00000164626	Tumor	YES	1
ENSG00000132182	Tumor	YES	4
ENSG00000116711	Tumor	YES	1
ENSG00000174442	Tumor	YES	1
ENSG00000121671	Tumor	YES	1
ENSG00000198793	Tumor	YES	1
ENSG00000197446	Tumor	NO	1
ENSG00000130475	Tumor	YES	1
ENSG00000114631	Tumor	YES	1
ENSG00000061918	Tumor	YES	1
ENSG00000175084	Tumor	YES	2
ENSG00000100422	Tumor	YES	1
ENSG00000120820	Tumor	YES	1
ENSG00000157693	Tumor	YES	2
ENSG00000066322	Tumor	YES	2
ENSG00000204866	Tumor	NO	1
ENSG00000083896	Tumor	YES	1
ENSG00000079482	Tumor	YES	1
ENSG00000136295	Tumor	YES	1
ENSG00000091986	Tumor	YES	1
ENSG00000138294	Tumor	NO	1
ENSG00000095303	Tumor	YES	2
ENSG00000151445	Tumor	YES	1
ENSG00000176170	Tumor	YES	1
ENSG00000135837	Tumor	YES	4
ENSG00000167608	Tumor	YES	1
ENSG00000126460	Tumor	YES	1
ENSG00000128590	Tumor	YES	1
ENSG00000129292	Tumor	YES	1
ENSG00000147100	Tumor	YES	1
ENSG00000113369	Tumor	YES	1
ENSG00000108292	Tumor	YES	1
ENSG00000177706	Tumor	YES	1
ENSG00000105186	Tumor	YES	1
ENSG00000096433	Tumor	YES	1
ENSG00000198453	Tumor	YES	1
ENSG00000205978	Tumor	YES	2
ENSG00000113810	Tumor	YES	1
ENSG00000182871	Tumor	YES	2
ENSG00000165480	Tumor	YES	1
ENSG00000139182	Tumor	YES	2
ENSG00000119383	Tumor	YES	1
ENSG00000151725	Tumor	YES	1
ENSG00000012983	Tumor	YES	1
ENSG00000095059	Tumor	YES	1
ENSG00000141252	Tumor	YES	1
ENSG00000133055	Tumor	NO	1
ENSG00000004660	Tumor	YES	1
ENSG00000172594	Tumor	YES	3
ENSG00000180998	Tumor	YES	1
ENSG00000172292	Tumor	YES	2
ENSG00000075975	Tumor	YES	1
ENSG00000144224	Tumor	YES	1
ENSG00000033170	Tumor	YES	2
ENSG00000131381	Tumor	YES	1
ENSG00000186648	Tumor	YES	1
ENSG00000120992	Tumor	YES	1
ENSG00000138271	Tumor	NO	1
ENSG00000161800	Tumor	YES	1
ENSG00000185896	Tumor	YES	1
ENSG00000129559	Tumor	YES	1
ENSG00000155957	Tumor	YES	2
ENSG00000170525	Tumor	YES	1
ENSG00000152104	Tumor	YES	1
ENSG00000198590	Tumor	YES	1
ENSG00000163584	Tumor	YES	2
ENSG00000107020	Tumor	YES	1
ENSG00000126432	Tumor	YES	1
ENSG00000171735	Tumor	YES	1
ENSG00000203995	Tumor	YES	2
ENSG00000196411	Tumor	YES	1
ENSG00000151208	Tumor	YES	1
ENSG00000156804	Tumor	YES	2
ENSG00000111077	Tumor	YES	2
ENSG00000080603	Tumor	YES	1
ENSG00000167861	Tumor	YES	2
ENSG00000186340	Tumor	YES	1
ENSG00000152766	Tumor	YES	1
ENSG00000203685	Tumor	YES	1
ENSG00000011105	Tumor	YES	1
ENSG00000100473	Tumor	YES	1
ENSG00000134265	Tumor	YES	1
ENSG00000112984	Tumor	YES	1
ENSG00000124143	Tumor	YES	1
ENSG00000119912	Tumor	YES	1
ENSG00000143127	Tumor	YES	1
ENSG00000147400	Tumor	YES	1
ENSG00000130822	Tumor	NO	1
ENSG00000138640	Tumor	YES	1
ENSG00000105472	Tumor	YES	1
ENSG00000131778	Tumor	YES	1
ENSG00000149179	Tumor	YES	1
ENSG00000164466	Tumor	YES	4
ENSG00000128242	Tumor	YES	1
ENSG00000160606	Tumor	YES	2
ENSG00000160703	Tumor	YES	1
ENSG00000187741	Tumor	YES	6
ENSG00000198408	Tumor	YES	5
ENSG00000113578	Tumor	YES	1
ENSG00000160299	Tumor	YES	1
ENSG00000137825	Tumor	YES	2
ENSG00000103249	Tumor	YES	1
ENSG00000155034	Tumor	YES	1
ENSG00000018699	Tumor	YES	1
ENSG00000237017	Tumor	YES	1
ENSG00000064651	Tumor	YES	1
ENSG00000142634	Tumor	YES	1
ENSG00000172653	Tumor	NO	1
ENSG00000153064	Tumor	YES	1
ENSG00000135316	Tumor	YES	1
ENSG00000182866	Tumor	YES	1
ENSG00000160972	Tumor	YES	1
ENSG00000087095	Tumor	YES	2
ENSG00000122786	Tumor	YES	1
ENSG00000182606	Tumor	YES	1
ENSG00000139344	Tumor	YES	1
ENSG00000188306	Tumor	NO	1
ENSG00000162068	Tumor	NO	1
ENSG00000090372	Tumor	YES	1
ENSG00000091138	Tumor	NO	1
ENSG00000164116	Tumor	YES	1
ENSG00000135069	Tumor	YES	1
ENSG00000157601	Tumor	YES	2
ENSG00000115464	Tumor	YES	5
ENSG00000173848	Tumor	YES	1
ENSG00000130175	Tumor	YES	1
ENSG00000128585	Tumor	YES	2
ENSG00000133597	Tumor	YES	3
ENSG00000132793	Tumor	YES	1
ENSG00000136010	Tumor	YES	1
ENSG00000070159	Tumor	YES	1
ENSG00000137501	Tumor	YES	1
ENSG00000099956	Tumor	YES	1
ENSG00000187045	Tumor	YES	1
ENSG00000157617	Tumor	YES	1
ENSG00000128683	Tumor	NO	1
ENSG00000165475	Tumor	YES	1
ENSG00000173535	Tumor	YES	1
ENSG00000096872	Tumor	YES	1
ENSG00000149418	Tumor	YES	1
ENSG00000090565	Tumor	YES	1
ENSG00000085224	Tumor	YES	1
ENSG00000074527	Tumor	YES	3
ENSG00000063245	Tumor	YES	1
ENSG00000134873	Tumor	YES	2
ENSG00000179387	Tumor	YES	1
ENSG00000150636	Tumor	YES	2
ENSG00000118939	Tumor	YES	1
ENSG00000074181	Tumor	YES	1
ENSG00000183856	Tumor	YES	1
ENSG00000106541	Tumor	YES	1
ENSG00000159423	Tumor	YES	1
ENSG00000159842	Tumor	YES	2
ENSG00000102445	Tumor	YES	3
ENSG00000110497	Tumor	YES	1
ENSG00000135298	Tumor	YES	2
ENSG00000113615	Tumor	YES	1
ENSG00000136982	Tumor	YES	1
ENSG00000136717	Tumor	YES	1
ENSG00000129493	Tumor	YES	1
ENSG00000118985	Tumor	YES	1
ENSG00000013563	Tumor	YES	1
ENSG00000178852	Tumor	YES	1
ENSG00000113721	Tumor	YES	1
ENSG00000164654	Tumor	YES	1
ENSG00000163611	Tumor	YES	1
ENSG00000124564	Tumor	NO	1
ENSG00000167632	Tumor	YES	1
ENSG00000022976	Tumor	YES	1
ENSG00000197782	Tumor	YES	3
ENSG00000138175	Tumor	YES	1
ENSG00000057935	Tumor	YES	1
ENSG00000164961	Tumor	YES	1
ENSG00000110628	Tumor	YES	1
ENSG00000005483	Tumor	YES	1
ENSG00000115289	Tumor	YES	1
ENSG00000121101	Tumor	YES	2
ENSG00000129933	Tumor	YES	1
ENSG00000112041	Tumor	NO	1
ENSG00000011260	Tumor	YES	1
ENSG00000103507	Tumor	YES	2
ENSG00000145247	Tumor	YES	1
ENSG00000137656	Tumor	YES	2
ENSG00000080371	Tumor	YES	1
ENSG00000172053	Tumor	YES	2
ENSG00000131711	Tumor	YES	1
ENSG00000139410	Tumor	YES	1
ENSG00000259120	Tumor	YES	3
ENSG00000004848	Tumor	NO	2
ENSG00000140948	Tumor	YES	1
ENSG00000134369	Tumor	YES	1
ENSG00000126458	Tumor	YES	1
ENSG00000089639	Tumor	YES	1
ENSG00000156795	Tumor	YES	1
ENSG00000181649	Tumor	YES	1
ENSG00000125351	Tumor	YES	1
ENSG00000150760	Tumor	YES	1
ENSG00000146242	Tumor	YES	3
ENSG00000106829	Tumor	YES	1
ENSG00000080986	Tumor	YES	1
ENSG00000197361	Tumor	YES	1
ENSG00000165209	Tumor	YES	1
ENSG00000173898	Tumor	YES	2
ENSG00000092929	Tumor	YES	1
ENSG00000109184	Tumor	YES	1
ENSG00000110025	Tumor	YES	1
ENSG00000189308	Tumor	YES	1
ENSG00000168634	Tumor	NO	2
ENSG00000188629	Tumor	YES	1
ENSG00000156265	Tumor	YES	1
ENSG00000241484	Tumor	YES	1
ENSG00000214954	Tumor	YES	2
ENSG00000169435	Tumor	YES	1
ENSG00000075643	Tumor	YES	1
ENSG00000138623	Tumor	YES	1
ENSG00000075234	Tumor	YES	1
ENSG00000099246	Tumor	YES	1
ENSG00000055208	Tumor	YES	1
ENSG00000221823	Tumor	YES	2
ENSG00000111537	Tumor	YES	1
ENSG00000126858	Tumor	YES	2
ENSG00000173273	Tumor	YES	1
ENSG00000146350	Tumor	YES	1
ENSG00000151883	Tumor	YES	1
ENSG00000064545	Tumor	YES	1
ENSG00000255833	Tumor	YES	2
ENSG00000104983	Tumor	YES	4
ENSG00000155530	Tumor	YES	1
ENSG00000130935	Tumor	YES	1
ENSG00000148700	Tumor	YES	1
ENSG00000132518	Tumor	YES	2
ENSG00000102854	Tumor	YES	1
ENSG00000237330	Tumor	YES	2
ENSG00000158089	Tumor	YES	1
ENSG00000148516	Tumor	YES	1
ENSG00000149311	Tumor	YES	1
ENSG00000070785	Tumor	YES	1
ENSG00000108405	Tumor	YES	2
ENSG00000079337	Tumor	YES	4
ENSG00000156500	Tumor	YES	2
ENSG00000116199	Tumor	YES	1
ENSG00000035720	Tumor	YES	1
ENSG00000124151	Tumor	YES	1
ENSG00000124664	Tumor	YES	1
ENSG00000131746	Tumor	YES	1
ENSG00000131981	Tumor	YES	1
ENSG00000069943	Tumor	YES	1
ENSG00000075218	Tumor	YES	1
ENSG00000166813	Tumor	YES	1
ENSG00000116698	Tumor	YES	1
ENSG00000130724	Tumor	YES	1
ENSG00000168785	Tumor	YES	1
ENSG00000114166	Tumor	YES	1
ENSG00000101019	Tumor	YES	1
ENSG00000122507	Tumor	YES	1
ENSG00000099250	Tumor	YES	3
ENSG00000188596	Tumor	YES	1
ENSG00000163159	Tumor	YES	1
ENSG00000117118	Tumor	YES	1
ENSG00000071537	Tumor	YES	1
ENSG00000100292	Tumor	YES	1
ENSG00000100479	Tumor	YES	1
ENSG00000136830	Tumor	YES	2
ENSG00000148965	Tumor	NO	1
ENSG00000067225	Tumor	YES	1
ENSG00000170921	Tumor	YES	1
ENSG00000071894	Tumor	YES	1
ENSG00000204469	Tumor	YES	1
ENSG00000107159	Tumor	NO	2
ENSG00000138834	Tumor	YES	1
ENSG00000166246	Tumor	YES	2
ENSG00000073849	Tumor	YES	1
ENSG00000166323	Tumor	YES	2
ENSG00000120694	Tumor	YES	2
ENSG00000077935	Tumor	YES	3
ENSG00000145362	Tumor	YES	1
ENSG00000047056	Tumor	YES	1
ENSG00000185000	Tumor	YES	4
ENSG00000163281	Tumor	YES	2
ENSG00000163950	Tumor	YES	1
ENSG00000147649	Tumor	YES	2
ENSG00000120910	Tumor	YES	1
ENSG00000177627	Tumor	NO	1
ENSG00000107957	Tumor	YES	1
ENSG00000134709	Tumor	YES	1
ENSG00000171722	Tumor	NO	1
ENSG00000136542	Tumor	YES	1
ENSG00000100722	Tumor	YES	1
ENSG00000181704	Tumor	YES	1
ENSG00000147130	Tumor	YES	2
ENSG00000102921	Tumor	YES	1
ENSG00000053900	Tumor	YES	1
ENSG00000138161	Tumor	YES	2
ENSG00000182492	Tumor	YES	2
ENSG00000114867	Tumor	YES	1
ENSG00000197951	Tumor	YES	1
ENSG00000137135	Tumor	YES	1
ENSG00000113161	Tumor	YES	1
ENSG00000152767	Tumor	YES	1
ENSG00000135387	Tumor	YES	1
ENSG00000166135	Tumor	YES	1
ENSG00000163075	Tumor	YES	1
ENSG00000185156	Tumor	YES	2
ENSG00000067445	Tumor	YES	1
ENSG00000155974	Tumor	YES	2
ENSG00000184083	Tumor	YES	1
ENSG00000128610	Tumor	NO	2
ENSG00000125247	Tumor	YES	1
ENSG00000204130	Tumor	YES	1
ENSG00000129347	Tumor	YES	1
ENSG00000136689	Tumor	YES	1
ENSG00000186106	Tumor	YES	1
ENSG00000131473	Tumor	YES	1
ENSG00000137648	Tumor	YES	1
ENSG00000091490	Tumor	YES	1
ENSG00000019549	Tumor	YES	2
ENSG00000105852	Tumor	YES	1
ENSG00000137936	Tumor	YES	1
ENSG00000168615	Tumor	YES	1
ENSG00000160193	Tumor	YES	1
ENSG00000136643	Tumor	YES	1
ENSG00000198554	Tumor	YES	3
ENSG00000162944	Tumor	YES	1
ENSG00000197442	Tumor	YES	1
ENSG00000140332	Tumor	YES	2
ENSG00000168754	Tumor	YES	3
ENSG00000122870	Tumor	YES	1
ENSG00000134874	Tumor	YES	2
ENSG00000160460	Tumor	YES	1
ENSG00000188483	Tumor	YES	1
ENSG00000104524	Tumor	YES	1
ENSG00000139437	Tumor	YES	1
ENSG00000078902	Tumor	YES	2
ENSG00000116809	Tumor	YES	2
ENSG00000167700	Tumor	YES	2
ENSG00000117399	Tumor	YES	1
ENSG00000117983	Tumor	YES	3
ENSG00000178175	Tumor	YES	2
ENSG00000204946	Tumor	YES	1
ENSG00000104613	Tumor	YES	1
ENSG00000167702	Tumor	YES	1
ENSG00000168393	Tumor	YES	1
ENSG00000116001	Tumor	YES	1
ENSG00000132199	Tumor	YES	2
ENSG00000132465	Tumor	YES	3
ENSG00000169189	Tumor	YES	3
ENSG00000167680	Tumor	YES	1
ENSG00000203945	Tumor	NO	1
ENSG00000148218	Tumor	YES	1
ENSG00000135338	Tumor	YES	1
ENSG00000127838	Tumor	YES	2
ENSG00000120594	Tumor	YES	1
ENSG00000163482	Tumor	YES	2
ENSG00000128731	Tumor	YES	1
ENSG00000203943	Tumor	YES	1
ENSG00000170619	Tumor	YES	1
ENSG00000167969	Tumor	YES	2
ENSG00000119820	Tumor	YES	1
ENSG00000042429	Tumor	YES	3
ENSG00000138600	Tumor	YES	1
ENSG00000123143	Tumor	YES	1
ENSG00000164070	Tumor	YES	1
ENSG00000108094	Tumor	YES	1
ENSG00000102098	Tumor	YES	2
ENSG00000182307	Tumor	YES	1
ENSG00000262769	Tumor	NO	2
ENSG00000112200	Tumor	YES	1
ENSG00000133195	Tumor	YES	4
ENSG00000125450	Tumor	YES	1
ENSG00000108950	Tumor	YES	2
ENSG00000140386	Tumor	YES	1
ENSG00000162298	Tumor	YES	1
ENSG00000196353	Tumor	YES	2
ENSG00000116514	Tumor	YES	1
ENSG00000104412	Tumor	YES	2
ENSG00000132704	Tumor	YES	3
ENSG00000167100	Tumor	YES	1
ENSG00000064012	Tumor	YES	1
ENSG00000122882	Tumor	YES	1
ENSG00000072682	Tumor	YES	3
ENSG00000187720	Tumor	YES	1
ENSG00000130635	Tumor	YES	2
ENSG00000130701	Tumor	YES	1
ENSG00000116337	Tumor	YES	1
ENSG00000105287	Tumor	YES	1
ENSG00000116014	Tumor	NO	1
ENSG00000140488	Tumor	YES	2
ENSG00000137203	Tumor	YES	2
ENSG00000017427	Tumor	YES	1
ENSG00000157741	Tumor	YES	4
ENSG00000106868	Tumor	YES	1
ENSG00000156535	Tumor	YES	1
ENSG00000109790	Tumor	YES	1
ENSG00000130589	Tumor	YES	1
ENSG00000100299	Tumor	YES	1
ENSG00000198208	Tumor	YES	1
ENSG00000144320	Tumor	YES	1
ENSG00000059691	Tumor	YES	4
ENSG00000167182	Tumor	YES	1
ENSG00000149212	Tumor	YES	4
ENSG00000135457	Tumor	YES	1
ENSG00000089195	Tumor	YES	2
ENSG00000081721	Tumor	YES	1
ENSG00000087301	Tumor	YES	2
ENSG00000065883	Tumor	YES	1
ENSG00000138162	Tumor	YES	4
ENSG00000178773	Tumor	YES	1
ENSG00000164736	Tumor	YES	2
ENSG00000101883	Tumor	NO	1
ENSG00000144857	Tumor	YES	1
ENSG00000100918	Tumor	YES	2
ENSG00000136930	Tumor	YES	1
ENSG00000115109	Tumor	YES	1
ENSG00000160469	Tumor	YES	1
ENSG00000172057	Tumor	YES	1
ENSG00000109111	Tumor	YES	1
ENSG00000082438	Tumor	YES	1
ENSG00000146285	Tumor	YES	1
ENSG00000163166	Tumor	YES	1
ENSG00000197261	Tumor	YES	1
ENSG00000165949	Tumor	YES	2
ENSG00000160551	Tumor	YES	1
ENSG00000121057	Tumor	YES	1
ENSG00000166123	Tumor	YES	1
ENSG00000117523	Tumor	YES	1
ENSG00000178425	Tumor	YES	1
ENSG00000171621	Tumor	YES	1
ENSG00000010030	Tumor	YES	1
ENSG00000134001	Tumor	YES	1
ENSG00000112561	Tumor	YES	2
ENSG00000183258	Tumor	YES	1
ENSG00000181090	Tumor	YES	3
ENSG00000168826	Tumor	YES	2
ENSG00000066248	Tumor	YES	1
ENSG00000167280	Tumor	YES	1
ENSG00000148356	Tumor	YES	1
ENSG00000214900	Tumor	YES	2
ENSG00000183735	Tumor	YES	1
ENSG00000152359	Tumor	YES	2
ENSG00000075073	Tumor	YES	1
ENSG00000073417	Tumor	YES	1
ENSG00000176884	Tumor	NO	1
ENSG00000169718	Tumor	YES	1
ENSG00000151240	Tumor	YES	1
ENSG00000140937	Tumor	YES	2
ENSG00000141503	Tumor	YES	1
ENSG00000047936	Tumor	YES	1
ENSG00000132591	Tumor	YES	1
ENSG00000081386	Tumor	YES	1
ENSG00000134996	Tumor	YES	1
ENSG00000137478	Tumor	YES	1
ENSG00000169359	Tumor	YES	1
ENSG00000151690	Tumor	YES	1
ENSG00000237149	Tumor	YES	1
ENSG00000152256	Tumor	YES	1
ENSG00000174792	Tumor	YES	4
ENSG00000196352	Tumor	YES	1
ENSG00000052841	Tumor	YES	2
ENSG00000196730	Tumor	YES	1
ENSG00000138592	Tumor	YES	1
ENSG00000152102	Tumor	YES	1
ENSG00000104299	Tumor	YES	1
ENSG00000178209	Tumor	YES	2
ENSG00000127831	Tumor	YES	2
ENSG00000173227	Tumor	YES	2
ENSG00000096070	Tumor	YES	1
ENSG00000170876	Tumor	YES	1
ENSG00000147166	Tumor	YES	1
ENSG00000175203	Tumor	YES	1
ENSG00000105656	Tumor	YES	1
ENSG00000099204	Tumor	YES	2
ENSG00000137673	Tumor	YES	1
ENSG00000247746	Tumor	YES	1
ENSG00000162889	Tumor	YES	1
ENSG00000160062	Tumor	YES	1
ENSG00000054938	Tumor	YES	1
ENSG00000121578	Tumor	YES	2
ENSG00000196950	Tumor	YES	1
ENSG00000100968	Tumor	YES	1
ENSG00000148848	Tumor	YES	1
ENSG00000141644	Tumor	YES	1
ENSG00000188352	Tumor	YES	2
ENSG00000076924	Tumor	YES	2
ENSG00000104889	Tumor	YES	2
ENSG00000106976	Tumor	YES	2
ENSG00000120254	Tumor	YES	1
ENSG00000106123	Tumor	YES	4
ENSG00000105723	Tumor	YES	2
ENSG00000105617	Tumor	YES	1
ENSG00000133318	Tumor	YES	1
ENSG00000143387	Tumor	YES	1
ENSG00000106351	Tumor	YES	1
ENSG00000110811	Tumor	YES	2
ENSG00000159459	Tumor	YES	1
ENSG00000146373	Tumor	YES	1
ENSG00000117480	Tumor	YES	1
ENSG00000147010	Tumor	YES	1
ENSG00000175899	Tumor	YES	1
ENSG00000095203	Tumor	YES	2
ENSG00000133302	Tumor	YES	1
ENSG00000131503	Tumor	YES	2
ENSG00000168811	Tumor	YES	1
ENSG00000187626	Tumor	YES	1
ENSG00000138107	Tumor	YES	1
ENSG00000163029	Tumor	YES	11
ENSG00000167183	Tumor	YES	2
ENSG00000113758	Tumor	YES	1
ENSG00000099256	Tumor	YES	2
ENSG00000101311	Tumor	YES	2
ENSG00000140367	Tumor	YES	1
ENSG00000150540	Tumor	YES	1
ENSG00000006747	Tumor	YES	1
ENSG00000076356	Tumor	YES	1
ENSG00000213967	Tumor	YES	1
ENSG00000084774	Tumor	YES	1
ENSG00000163602	Tumor	YES	1
ENSG00000058799	Tumor	YES	1
ENSG00000092853	Tumor	YES	1
ENSG00000164885	Tumor	YES	3
ENSG00000135775	Tumor	YES	1
ENSG00000089693	Tumor	YES	1
ENSG00000102384	Tumor	YES	3
ENSG00000145113	Tumor	YES	1
ENSG00000187097	Tumor	YES	1
ENSG00000011083	Tumor	NO	1
ENSG00000116120	Tumor	YES	1
ENSG00000135953	Tumor	YES	1
ENSG00000164292	Tumor	YES	1
ENSG00000100726	Tumor	YES	1
ENSG00000066279	Tumor	YES	1
ENSG00000050748	Tumor	YES	1
ENSG00000102897	Tumor	YES	1
ENSG00000185033	Tumor	YES	1
ENSG00000151287	Tumor	YES	1
ENSG00000102858	Tumor	YES	1
ENSG00000138080	Tumor	YES	3
ENSG00000124116	Tumor	YES	2
ENSG00000197555	Tumor	YES	1
ENSG00000224220	Tumor	NO	1
ENSG00000165617	Tumor	YES	1
ENSG00000125571	Tumor	NO	1
ENSG00000134242	Tumor	YES	2
ENSG00000102452	Tumor	YES	1
ENSG00000167483	Tumor	YES	1
ENSG00000088881	Tumor	YES	1
ENSG00000142606	Tumor	YES	1
ENSG00000180098	Tumor	YES	1
ENSG00000198832	Tumor	YES	3
ENSG00000144815	Tumor	YES	1
ENSG00000081026	Tumor	YES	2
ENSG00000178202	Tumor	YES	1
ENSG00000143578	Tumor	YES	3
ENSG00000159166	Tumor	YES	1
ENSG00000099364	Tumor	YES	2
ENSG00000187775	Tumor	YES	2
ENSG00000171956	Tumor	NO	3
ENSG00000088882	Tumor	YES	1
ENSG00000100201	Tumor	YES	1
ENSG00000079246	Tumor	YES	1
ENSG00000119711	Tumor	YES	3
ENSG00000163113	Tumor	YES	1
ENSG00000214655	Tumor	YES	1
ENSG00000085733	Tumor	YES	1
ENSG00000072274	Tumor	YES	1
ENSG00000196335	Tumor	YES	1
ENSG00000006128	Tumor	NO	1
ENSG00000006125	Tumor	YES	1
ENSG00000158828	Tumor	YES	1
ENSG00000116191	Tumor	YES	1
ENSG00000197136	Tumor	YES	2
ENSG00000163995	Tumor	YES	2
ENSG00000169604	Tumor	YES	1
ENSG00000069696	Tumor	YES	1
ENSG00000164695	Tumor	YES	1
ENSG00000189269	Tumor	YES	1
ENSG00000068724	Tumor	YES	2
ENSG00000164252	Tumor	YES	1
ENSG00000161551	Tumor	YES	1
ENSG00000134644	Tumor	YES	1
ENSG00000169071	Tumor	YES	2
ENSG00000151414	Tumor	YES	1
ENSG00000164078	Tumor	YES	1
ENSG00000144597	Tumor	YES	1
ENSG00000134569	Tumor	YES	1
ENSG00000254827	Tumor	YES	1
ENSG00000011007	Tumor	YES	1
ENSG00000226871	Tumor	NO	2
ENSG00000130338	Tumor	YES	1
ENSG00000135424	Tumor	YES	1
ENSG00000149292	Tumor	YES	1
ENSG00000253200	Tumor	YES	2
ENSG00000171631	Tumor	YES	2
ENSG00000083520	Tumor	YES	1
ENSG00000086598	Tumor	YES	2
ENSG00000078747	Tumor	YES	2
ENSG00000025800	Tumor	YES	3
ENSG00000143641	Tumor	YES	1
ENSG00000082898	Tumor	YES	1
ENSG00000128298	Tumor	YES	1
ENSG00000177463	Tumor	YES	NA
ENSG00000033050	Tumor	YES	1
ENSG00000198937	Tumor	YES	2
ENSG00000187583	Tumor	YES	2
ENSG00000106603	Tumor	YES	1
ENSG00000187792	Tumor	YES	1
ENSG00000172738	Tumor	YES	1
ENSG00000099139	Tumor	YES	1
ENSG00000188086	Tumor	NO	1
ENSG00000102900	Tumor	YES	1
ENSG00000075223	Tumor	YES	1
ENSG00000095564	Tumor	YES	1
ENSG00000226074	Tumor	NO	1
ENSG00000114374	Tumor	YES	1
ENSG00000135040	Tumor	YES	1
ENSG00000154237	Tumor	YES	1
ENSG00000163110	Tumor	YES	1
ENSG00000130340	Tumor	YES	6
ENSG00000149256	Tumor	YES	NA
ENSG00000106853	Tumor	YES	1
ENSG00000152795	Tumor	YES	1
ENSG00000174950	Tumor	YES	1
ENSG00000136492	Tumor	YES	2
ENSG00000151116	Tumor	YES	1
ENSG00000015285	Tumor	YES	1
ENSG00000066135	Tumor	YES	6
ENSG00000175348	Tumor	YES	1
ENSG00000206531	Tumor	NO	2
ENSG00000250673	Tumor	NO	2
ENSG00000130643	Tumor	NO	1
ENSG00000140307	Tumor	YES	1
ENSG00000106780	Tumor	YES	1
ENSG00000043514	Tumor	YES	2
ENSG00000069667	Tumor	YES	1
ENSG00000070882	Tumor	YES	1
ENSG00000162062	Tumor	YES	1
ENSG00000158079	Tumor	YES	1
ENSG00000141456	Tumor	YES	1
ENSG00000106819	Tumor	YES	1
ENSG00000155754	Tumor	YES	1
ENSG00000133138	Tumor	YES	1
ENSG00000143079	Tumor	YES	1
ENSG00000185418	Tumor	YES	1
ENSG00000123485	Tumor	YES	1
ENSG00000082515	Tumor	YES	1
ENSG00000014914	Tumor	YES	1
ENSG00000108270	Tumor	YES	1
ENSG00000109511	Tumor	NO	2
ENSG00000100290	Tumor	YES	1
ENSG00000074276	Tumor	NO	1
ENSG00000064787	Tumor	YES	1
ENSG00000156140	Tumor	YES	1
ENSG00000196189	Tumor	YES	1
ENSG00000115145	Tumor	YES	3
ENSG00000100439	Tumor	YES	6
ENSG00000105197	Tumor	YES	1
ENSG00000168461	Tumor	YES	1
ENSG00000081803	Tumor	YES	1
ENSG00000178971	Tumor	YES	2
ENSG00000152292	Tumor	NO	1
ENSG00000196754	Tumor	YES	1
ENSG00000110514	Tumor	YES	NA
ENSG00000132670	Tumor	YES	1
ENSG00000109794	Tumor	YES	1
ENSG00000063660	Tumor	YES	1
ENSG00000017373	Tumor	YES	1
ENSG00000172296	Tumor	YES	1
ENSG00000177455	Tumor	YES	1
ENSG00000134697	Tumor	YES	NA
ENSG00000147689	Tumor	NO	1
ENSG00000149428	Tumor	YES	2
ENSG00000205517	Tumor	YES	9
ENSG00000183323	Tumor	YES	1
ENSG00000101447	Tumor	YES	1
ENSG00000154229	Tumor	YES	2
ENSG00000167105	Tumor	YES	NA
ENSG00000096696	Tumor	YES	2
ENSG00000180979	Tumor	YES	1
ENSG00000187605	Tumor	YES	1
ENSG00000160285	Tumor	YES	1
ENSG00000170775	Tumor	YES	1
ENSG00000129422	Tumor	YES	1
ENSG00000171608	Tumor	YES	1
ENSG00000137210	Tumor	YES	2
ENSG00000084734	Tumor	NO	1
ENSG00000136444	Tumor	YES	2
ENSG00000255582	Tumor	NO	1
ENSG00000165934	Tumor	YES	1
ENSG00000164151	Tumor	YES	1
ENSG00000164694	Tumor	YES	4
ENSG00000099797	Tumor	YES	1
ENSG00000108100	Tumor	YES	1
ENSG00000100425	Tumor	YES	1
ENSG00000110448	Tumor	YES	1
ENSG00000112715	Tumor	YES	1
ENSG00000121236	Tumor	YES	1
ENSG00000110237	Tumor	YES	1
ENSG00000127125	Tumor	YES	3
ENSG00000136280	Tumor	YES	1
ENSG00000182473	Tumor	YES	1
ENSG00000112234	Tumor	YES	2
ENSG00000135924	Tumor	YES	1
ENSG00000070047	Tumor	YES	2
ENSG00000114455	Tumor	YES	1
ENSG00000197122	Tumor	YES	1
ENSG00000092200	Tumor	YES	1
ENSG00000117625	Tumor	YES	5
ENSG00000078814	Tumor	YES	1
ENSG00000158856	Tumor	YES	1
ENSG00000187555	Tumor	YES	2
ENSG00000095139	Tumor	YES	1
ENSG00000164187	Tumor	YES	1
ENSG00000128513	Tumor	YES	1
ENSG00000108559	Tumor	YES	1
ENSG00000137942	Tumor	YES	1
ENSG00000167333	Tumor	YES	1
ENSG00000198089	Tumor	YES	1
ENSG00000086015	Tumor	YES	1
ENSG00000133027	Tumor	YES	1
ENSG00000009954	Tumor	YES	1
ENSG00000122477	Tumor	YES	1
ENSG00000149809	Tumor	YES	1
ENSG00000135838	Tumor	YES	2
ENSG00000076716	Tumor	YES	1
ENSG00000130723	Tumor	YES	1
ENSG00000133812	Tumor	YES	1
ENSG00000197312	Tumor	YES	1
ENSG00000170476	Tumor	YES	1
ENSG00000162692	Tumor	YES	1
ENSG00000257103	Tumor	YES	1
ENSG00000083457	Tumor	YES	NA
ENSG00000105671	Tumor	YES	1
ENSG00000169057	Tumor	YES	1
ENSG00000074211	Tumor	YES	1
ENSG00000114107	Tumor	YES	1
ENSG00000241697	Tumor	NO	1
ENSG00000115107	Tumor	YES	1
ENSG00000055163	Tumor	YES	1
ENSG00000185467	Tumor	YES	1
ENSG00000160801	Tumor	YES	1
ENSG00000130449	Tumor	YES	1
ENSG00000142583	Tumor	YES	1
ENSG00000174839	Tumor	YES	1
ENSG00000100567	Tumor	YES	2
ENSG00000087128	Tumor	NO	1
ENSG00000095585	Tumor	YES	1
ENSG00000142197	Tumor	YES	1
ENSG00000160145	Tumor	YES	1
ENSG00000143257	Tumor	YES	1
ENSG00000179988	Tumor	YES	1
ENSG00000125775	Tumor	YES	1
ENSG00000134256	Tumor	YES	3
ENSG00000128595	Tumor	YES	1
ENSG00000166398	Tumor	YES	1
ENSG00000113532	Tumor	YES	1
ENSG00000011114	Tumor	YES	1
ENSG00000126214	Tumor	YES	2
ENSG00000106078	Tumor	YES	1
ENSG00000146701	Tumor	YES	1
ENSG00000102287	Tumor	YES	1
ENSG00000135521	Tumor	YES	1
ENSG00000135108	Tumor	YES	2
ENSG00000102393	Tumor	YES	1
ENSG00000102606	Tumor	YES	2
ENSG00000179163	Tumor	YES	1
ENSG00000213398	Tumor	YES	2
ENSG00000204544	Tumor	YES	1
ENSG00000185386	Tumor	YES	1
ENSG00000108883	Tumor	YES	1
ENSG00000116852	Tumor	YES	1
ENSG00000090889	Tumor	YES	1
ENSG00000162929	Tumor	YES	3
ENSG00000137965	Tumor	YES	4
ENSG00000165219	Tumor	YES	2
ENSG00000117448	Tumor	YES	1
ENSG00000148337	Tumor	YES	1
ENSG00000081913	Tumor	YES	1
ENSG00000132692	Tumor	NO	2
ENSG00000127527	Tumor	YES	2
ENSG00000165124	Tumor	YES	1
ENSG00000172534	Tumor	YES	1
ENSG00000157500	Tumor	YES	2
ENSG00000197798	Tumor	YES	2
ENSG00000132912	Tumor	YES	1
ENSG00000139496	Tumor	YES	1
ENSG00000070413	Tumor	YES	1
ENSG00000130201	Tumor	YES	1
ENSG00000123352	Tumor	YES	1
ENSG00000124496	Tumor	YES	1
ENSG00000166598	Tumor	YES	2
ENSG00000173992	Tumor	YES	1
ENSG00000049247	Tumor	YES	1
ENSG00000062485	Tumor	YES	4
ENSG00000125734	Tumor	YES	2
ENSG00000156869	Tumor	YES	1
ENSG00000147133	Tumor	YES	3
ENSG00000183048	Tumor	YES	1
ENSG00000142149	Tumor	YES	1
ENSG00000108039	Tumor	YES	1
ENSG00000168288	Tumor	YES	1
ENSG00000101187	Tumor	YES	1
ENSG00000167851	Tumor	YES	1
ENSG00000197343	Tumor	YES	1
ENSG00000109220	Tumor	YES	1
ENSG00000108262	Tumor	YES	2
ENSG00000174233	Tumor	YES	2
ENSG00000163125	Tumor	YES	1
ENSG00000183723	Tumor	YES	1
ENSG00000245317	Tumor	YES	1
ENSG00000154122	Tumor	YES	1
ENSG00000127564	Tumor	YES	1
ENSG00000172164	Tumor	YES	1
ENSG00000145495	Tumor	YES	1
ENSG00000182568	Tumor	YES	1
ENSG00000111199	Tumor	YES	1
ENSG00000213658	Tumor	YES	2
ENSG00000123473	Tumor	YES	1
ENSG00000197530	Tumor	YES	3
ENSG00000163918	Tumor	YES	1
ENSG00000144214	Tumor	YES	1
ENSG00000065809	Tumor	YES	2
ENSG00000196839	Tumor	YES	1
ENSG00000204316	Tumor	YES	1
ENSG00000143314	Tumor	YES	4
ENSG00000183484	Tumor	YES	1
ENSG00000163701	Tumor	YES	1
ENSG00000183963	Tumor	YES	1
ENSG00000029725	Tumor	YES	1
ENSG00000115310	Tumor	YES	1
ENSG00000011426	Tumor	YES	2
ENSG00000112320	Tumor	YES	3
ENSG00000180011	Tumor	YES	1
ENSG00000117139	Tumor	YES	1
ENSG00000188690	Tumor	YES	1
ENSG00000068078	Tumor	YES	1
ENSG00000087269	Tumor	YES	3
ENSG00000115414	Tumor	YES	1
ENSG00000186716	Tumor	YES	1
ENSG00000126106	Tumor	YES	1
ENSG00000203721	Tumor	NO	1
ENSG00000112893	Tumor	YES	1
ENSG00000100296	Tumor	YES	1
ENSG00000140632	Tumor	YES	2
ENSG00000141034	Tumor	YES	1
ENSG00000101040	Tumor	YES	1
ENSG00000163191	Tumor	YES	3
ENSG00000122912	Tumor	YES	1
ENSG00000029153	Tumor	YES	2
ENSG00000186642	Tumor	YES	1
ENSG00000183918	Tumor	YES	1
ENSG00000135318	Tumor	YES	2
ENSG00000167306	Tumor	YES	1
ENSG00000066926	Tumor	YES	1
ENSG00000178999	Tumor	YES	1
ENSG00000033178	Tumor	YES	1
ENSG00000101445	Tumor	YES	2
ENSG00000258472	Tumor	YES	1
ENSG00000124802	Tumor	YES	2
ENSG00000101230	Tumor	YES	2
ENSG00000160190	Tumor	YES	1
ENSG00000102934	Tumor	YES	1
ENSG00000167106	Tumor	YES	1
ENSG00000112053	Tumor	YES	6
ENSG00000225556	Tumor	YES	1
ENSG00000009307	Tumor	YES	1
ENSG00000006634	Tumor	YES	1
ENSG00000137413	Tumor	YES	1
ENSG00000241837	Tumor	YES	1
ENSG00000105953	Tumor	YES	1
ENSG00000026297	Tumor	YES	1
ENSG00000262209	Tumor	YES	1
ENSG00000121281	Tumor	YES	1
ENSG00000173442	Tumor	YES	1
ENSG00000119318	Tumor	YES	2
ENSG00000125531	Tumor	NO	2
ENSG00000154978	Tumor	YES	1
ENSG00000263975	Tumor	NO	1
ENSG00000101745	Tumor	YES	1
ENSG00000100253	Tumor	YES	7
ENSG00000112699	Tumor	YES	1
ENSG00000153294	Tumor	NO	1
ENSG00000173457	Tumor	YES	1
ENSG00000136383	Tumor	YES	2
ENSG00000184402	Tumor	YES	2
ENSG00000138614	Tumor	YES	1
ENSG00000068394	Tumor	YES	2
ENSG00000065526	Tumor	YES	1
ENSG00000188707	Tumor	YES	1
ENSG00000105663	Tumor	YES	1
ENSG00000168038	Tumor	YES	1
ENSG00000188833	Tumor	NO	1
ENSG00000177889	Tumor	YES	1
ENSG00000213672	Tumor	YES	1
ENSG00000130818	Tumor	YES	1
ENSG00000056050	Tumor	YES	1
ENSG00000109625	Tumor	YES	1
ENSG00000127511	Tumor	YES	1
ENSG00000162542	Tumor	YES	1
ENSG00000187258	Tumor	NO	1
ENSG00000011028	Tumor	YES	1
ENSG00000130787	Tumor	YES	1
ENSG00000211448	Tumor	YES	1
ENSG00000134871	Tumor	YES	1
ENSG00000171224	Tumor	YES	1
ENSG00000144283	Tumor	YES	1
ENSG00000153721	Tumor	YES	1
ENSG00000172361	Tumor	YES	1
ENSG00000132746	Tumor	YES	1
ENSG00000198707	Tumor	YES	1
ENSG00000184271	Tumor	YES	1
ENSG00000111700	Tumor	NO	2
ENSG00000164975	Tumor	YES	1
ENSG00000168916	Tumor	YES	1
ENSG00000100865	Tumor	YES	1
ENSG00000100994	Tumor	YES	1
ENSG00000060140	Tumor	YES	1
ENSG00000173511	Tumor	YES	1
ENSG00000086730	Tumor	YES	1
ENSG00000119943	Tumor	YES	2
ENSG00000147041	Tumor	YES	1
ENSG00000101782	Tumor	YES	2
ENSG00000186453	Tumor	NO	1
ENSG00000116962	Tumor	YES	1
ENSG00000136141	Tumor	YES	2
ENSG00000136811	Tumor	YES	1
ENSG00000112242	Tumor	YES	3
ENSG00000259288	Tumor	NO	1
ENSG00000139629	Tumor	YES	2
ENSG00000149260	Tumor	YES	1
ENSG00000179058	Tumor	NO	1
ENSG00000149577	Tumor	YES	3
ENSG00000143466	Tumor	YES	1
ENSG00000125844	Tumor	YES	1
ENSG00000111450	Tumor	YES	3
ENSG00000070366	Tumor	YES	1
ENSG00000164209	Tumor	YES	2
ENSG00000010704	Tumor	YES	1
ENSG00000135525	Tumor	YES	1
ENSG00000093144	Tumor	YES	1
ENSG00000001461	Tumor	YES	10
ENSG00000115084	Tumor	YES	1
ENSG00000014216	Tumor	YES	1
ENSG00000198483	Tumor	YES	1
ENSG00000205213	Tumor	YES	2
ENSG00000143434	Tumor	YES	1
ENSG00000167772	Tumor	YES	1
ENSG00000204616	Tumor	YES	1
ENSG00000171681	Tumor	YES	1
ENSG00000138767	Tumor	YES	2
ENSG00000162006	Tumor	NO	1
ENSG00000115866	Tumor	YES	1
ENSG00000138246	Tumor	YES	1
ENSG00000075240	Tumor	YES	1
ENSG00000066405	Tumor	YES	1
ENSG00000134910	Tumor	YES	1
ENSG00000148985	Tumor	YES	1
ENSG00000106683	Tumor	YES	1
ENSG00000101004	Tumor	YES	1
ENSG00000145675	Tumor	YES	1
ENSG00000145730	Tumor	YES	2
ENSG00000133739	Tumor	YES	1
ENSG00000105327	Tumor	YES	1
ENSG00000100225	Tumor	YES	1
ENSG00000106609	Tumor	YES	1
ENSG00000042980	Tumor	YES	1
ENSG00000105509	Tumor	YES	1
ENSG00000135749	Tumor	YES	1
ENSG00000172795	Tumor	YES	3
ENSG00000160211	Tumor	YES	1
ENSG00000151893	Tumor	YES	1
ENSG00000110057	Tumor	YES	1
ENSG00000176454	Tumor	YES	1
ENSG00000149115	Tumor	YES	1
ENSG00000177054	Tumor	YES	3
ENSG00000059769	Tumor	YES	1
ENSG00000108264	Tumor	YES	1
ENSG00000162804	Tumor	YES	1
ENSG00000198720	Tumor	YES	4
ENSG00000047457	Tumor	YES	1
ENSG00000133256	Tumor	YES	1
ENSG00000117090	Tumor	YES	1
ENSG00000143603	Tumor	YES	2
ENSG00000139193	Tumor	YES	1
ENSG00000065150	Tumor	YES	1
ENSG00000100644	Tumor	YES	1
ENSG00000010165	Tumor	YES	1
ENSG00000103257	Tumor	YES	1
ENSG00000142599	Tumor	YES	1
ENSG00000087916	Tumor	YES	1
ENSG00000178691	Tumor	YES	1
ENSG00000100815	Tumor	YES	1
ENSG00000135899	Tumor	YES	1
ENSG00000121892	Tumor	YES	1
ENSG00000107130	Tumor	YES	1
ENSG00000136098	Tumor	YES	1
ENSG00000115461	Tumor	YES	2
ENSG00000176485	Tumor	YES	1
ENSG00000148484	Tumor	YES	1
ENSG00000144504	Tumor	YES	1
ENSG00000071189	Tumor	YES	1
ENSG00000165699	Tumor	YES	1
ENSG00000179134	Tumor	YES	1
ENSG00000121289	Tumor	YES	2
ENSG00000181804	Tumor	YES	1
ENSG00000115756	Tumor	YES	1
ENSG00000162959	Tumor	YES	1
ENSG00000100934	Tumor	YES	1
ENSG00000161791	Tumor	YES	1
ENSG00000211882	Tumor	NO	1
ENSG00000138744	Tumor	YES	1
ENSG00000125508	Tumor	NO	2
ENSG00000079931	Tumor	YES	1
ENSG00000115840	Tumor	YES	2
ENSG00000204271	Tumor	YES	2
ENSG00000112685	Tumor	YES	1
ENSG00000147383	Tumor	YES	1
ENSG00000178996	Tumor	YES	1
ENSG00000163435	Tumor	YES	1
ENSG00000175985	Tumor	YES	1
ENSG00000177119	Tumor	YES	1
ENSG00000105810	Tumor	YES	2
ENSG00000086189	Tumor	YES	1
ENSG00000131748	Tumor	YES	1
ENSG00000146072	Tumor	YES	1
ENSG00000154485	Tumor	NO	NA
ENSG00000058729	Tumor	YES	1
ENSG00000145349	Tumor	YES	1
ENSG00000116641	Tumor	YES	1
ENSG00000128654	Tumor	YES	1
ENSG00000054179	Tumor	YES	1
ENSG00000146070	Tumor	YES	1
ENSG00000126464	Tumor	YES	1
ENSG00000169679	Tumor	YES	1
ENSG00000163814	Tumor	YES	1
ENSG00000170088	Tumor	YES	1
ENSG00000122359	Tumor	YES	1
ENSG00000176542	Tumor	YES	1
ENSG00000003249	Tumor	YES	1
ENSG00000107771	Tumor	YES	1
ENSG00000135913	Tumor	YES	1
ENSG00000100003	Tumor	YES	1
ENSG00000204653	Tumor	NO	1
ENSG00000180263	Tumor	YES	1
ENSG00000101751	Tumor	YES	2
ENSG00000130755	Tumor	YES	3
ENSG00000092108	Tumor	YES	1
ENSG00000116857	Tumor	YES	1
ENSG00000169750	Tumor	YES	1
ENSG00000170242	Tumor	YES	1
ENSG00000135018	Tumor	YES	1
ENSG00000106070	Tumor	YES	1
ENSG00000164010	Tumor	YES	1
ENSG00000101457	Tumor	YES	1
ENSG00000052795	Tumor	YES	4
ENSG00000088726	Tumor	YES	1
ENSG00000135697	Tumor	YES	1
ENSG00000110375	Tumor	NO	1
ENSG00000138709	Tumor	YES	1
ENSG00000100949	Tumor	YES	1
ENSG00000090861	Tumor	YES	1
ENSG00000060642	Tumor	YES	1
ENSG00000157064	Tumor	YES	1
ENSG00000164073	Tumor	YES	1
ENSG00000154262	Tumor	YES	1
ENSG00000006283	Tumor	YES	2
ENSG00000163297	Tumor	YES	1
ENSG00000124813	Tumor	YES	NA
ENSG00000144560	Tumor	YES	1
ENSG00000143653	Tumor	YES	1
ENSG00000092140	Tumor	YES	2
ENSG00000106477	Tumor	YES	1
ENSG00000153563	Tumor	YES	1
ENSG00000164144	Tumor	YES	2
ENSG00000021776	Tumor	YES	2
ENSG00000163393	Tumor	YES	1
ENSG00000065268	Tumor	YES	1
ENSG00000158528	Tumor	YES	1
ENSG00000115504	Tumor	YES	1
ENSG00000167461	Tumor	YES	1
ENSG00000165215	Tumor	YES	1
ENSG00000198171	Tumor	YES	2
[truncated: 1,976 more rows]
