# Supplementary material for: The global landscape of intron retentions in lung adenocarcinoma
Source: BMC Med Genomics. 2014 Mar 20;7:15. doi: 10.1186/1755-8794-7-15 (PMC3999986; doi:10.1186/1755-8794-7-15)
Supplement: Additional file 3: Table S3 — Genes involved in nonsense mediated decay. [file 1755-8794-7-15-S3.csv]

Supplementary Table 3	Genes involved in nonsense mediated decay. Significantly up-/down-regulated genes are marked
ENSG00000108107
ENSG00000169062
ENSG00000083845
ENSG00000197756
ENSG00000037241
ENSG00000198034
ENSG00000161970
ENSG00000161016
ENSG00000186468
ENSG00000141543
ENSG00000148303
ENSG00000145425
ENSG00000110700
ENSG00000177954
ENSG00000120705
ENSG00000114391
ENSG00000070366
ENSG00000109475
ENSG00000197958
ENSG00000138326
ENSG00000104408
ENSG00000156482
ENSG00000089157
ENSG00000136942
ENSG00000070756	Up
ENSG00000262088
ENSG00000112306
ENSG00000177600
ENSG00000113575
ENSG00000198755
ENSG00000115268
ENSG00000223367
ENSG00000171863
ENSG00000130255
ENSG00000189369
ENSG00000233927	Down
ENSG00000105372
ENSG00000105771
ENSG00000174748
ENSG00000147403
ENSG00000145592
ENSG00000063177
ENSG00000142541
ENSG00000142534
ENSG00000168028
ENSG00000105568
ENSG00000163682
ENSG00000170889
ENSG00000188846
ENSG00000100316
ENSG00000071082
ENSG00000105640
ENSG00000221983
ENSG00000005007
ENSG00000171824
ENSG00000142676
ENSG00000089009
ENSG00000189266
ENSG00000260501
ENSG00000167526
ENSG00000166441
ENSG00000105193
ENSG00000162244
ENSG00000096150
ENSG00000235650
ENSG00000129824
ENSG00000151065
ENSG00000136937	Up
ENSG00000172809
ENSG00000125691
ENSG00000162385
ENSG00000172795
ENSG00000149806	Down
ENSG00000221914
ENSG00000135473
ENSG00000008988
ENSG00000108298
ENSG00000110063
ENSG00000241343
ENSG00000134030	Down
ENSG00000215472
ENSG00000265681
ENSG00000114867
ENSG00000213741
ENSG00000184779
ENSG00000182774
ENSG00000140986
ENSG00000140988
ENSG00000142937
ENSG00000198918
ENSG00000125351
ENSG00000108349
ENSG00000205937
ENSG00000116251
ENSG00000103342
ENSG00000174444
ENSG00000170473
ENSG00000140694
ENSG00000116698
ENSG00000114503
ENSG00000197728
ENSG00000137154
ENSG00000229117
ENSG00000131469
ENSG00000134419
ENSG00000182899
ENSG00000157106
ENSG00000167447
ENSG00000137818
ENSG00000198242
ENSG00000231500
ENSG00000147604
ENSG00000122026
ENSG00000215700
ENSG00000152520
ENSG00000149273
ENSG00000226225
ENSG00000171858
ENSG00000144713
ENSG00000122406
ENSG00000124614
ENSG00000118181
ENSG00000131795
ENSG00000164587
ENSG00000151461
ENSG00000143947
ENSG00000198952
ENSG00000265241
ENSG00000263076
ENSG00000262723
ENSG00000263119
ENSG00000262567
ENSG00000262804
ENSG00000261909
ENSG00000263332
ENSG00000263088
