# Supplementary material for: The global landscape of intron retentions in lung adenocarcinoma
Source: BMC Med Genomics. 2014 Mar 20;7:15. doi: 10.1186/1755-8794-7-15 (PMC3999986; doi:10.1186/1755-8794-7-15)
Supplement: Additional file 4: Table S4 — Enriched gene ontology categories for genes with TSRs. [file 1755-8794-7-15-S4.csv]

Supplementary Table 4 Enriched gene ontology categories for genes with TSRs
GO.ID	Term	Class	P-value
GO:0007411	axon guidance	BP	0.0099756
GO:0043062	extracellular structure organization	BP	0.0099756
GO:0030199	collagen fibril organization	BP	0.0099756
GO:0030198	extracellular matrix organization	BP	0.0207825
GO:0006935	chemotaxis	BP	0.022168
GO:0042330	taxis	BP	0.022168
GO:0005515	protein binding	MF	0.006651333
GO:0030554	adenyl nucleotide binding	MF	0.006651333
GO:0036094	small molecule binding	MF	0.006651333
GO:0032559	adenyl ribonucleotide binding	MF	0.006651333
GO:0005524	ATP binding	MF	0.006651333
GO:0005201	extracellular matrix structural constituent	MF	0.006651333
GO:0048407	platelet-derived growth factor binding	MF	0.011402286
GO:0000166	nucleotide binding	MF	0.021108364
GO:0097159	organic cyclic compound binding	MF	0.021108364
GO:1901265	nucleoside phosphate binding	MF	0.021108364
GO:0017076	purine nucleotide binding	MF	0.021108364
GO:0035639	purine ribonucleoside triphosphate binding	MF	0.033688571
GO:0032555	purine ribonucleotide binding	MF	0.033688571
GO:0032553	ribonucleotide binding	MF	0.033688571
GO:0005583	fibrillar collagen	CC	0.0016302
GO:0044420	extracellular matrix part	CC	0.015466
GO:0005581	collagen	CC	0.015466
GO:0031256	leading edge membrane	CC	0.028215
GO:0005578	proteinaceous extracellular matrix	CC	0.047652
