# Supplementary material for: The global landscape of intron retentions in lung adenocarcinoma
Source: BMC Med Genomics. 2014 Mar 20;7:15. doi: 10.1186/1755-8794-7-15 (PMC3999986; doi:10.1186/1755-8794-7-15)
Supplement: Additional file 6: Table S6 — List of candidate tumor-specific retention genes for future functional study. [file 1755-8794-7-15-S6.csv]

Supplementary Table 6. List of candidate tumor-specific retention genes for functional study
Notes: logFC is the fold change between tumor and normal samples, an adjusted p-value was given for each gene.
Gene	GeneSymbol	logFC	P-value	#Retention	Description
ENSG00000118785	SPP1	6.33527673	2.67E-94	3	secreted phosphoprotein 1 [Source:HGNC Symbol;Acc:11255]
ENSG00000165548	TMEM63C	5.904225316	2.77E-64	6	transmembrane protein 63C [Source:HGNC Symbol;Acc:23787]
ENSG00000124143	ARHGAP40	5.868876251	1.05E-65	4	Rho GTPase activating protein 40 [Source:HGNC Symbol;Acc:16226]
ENSG00000060718	COL11A1	5.368962772	7.21E-51	3	collagen, type XI, alpha 1 [Source:HGNC Symbol;Acc:2186]
ENSG00000166105	GLB1L3	5.309581113	9.65E-58	7	galactosidase, beta 1-like 3 [Source:HGNC Symbol;Acc:25147]
ENSG00000137648	TMPRSS4	5.120205485	2.45E-50	2	transmembrane protease, serine 4 [Source:HGNC Symbol;Acc:11878]
ENSG00000080031	PTPRH	4.905796981	3.55E-41	2	protein tyrosine phosphatase, receptor type, H [Source:HGNC Symbol;Acc:9672]
ENSG00000158125	XDH	4.808126077	9.42E-56	9	xanthine dehydrogenase [Source:HGNC Symbol;Acc:12805]
ENSG00000145113	MUC4	4.785787675	3.39E-50	4	mucin 4, cell surface associated [Source:HGNC Symbol;Acc:7514]
ENSG00000145824	CXCL14	4.497804099	2.51E-44	2	chemokine (C-X-C motif) ligand 14 [Source:HGNC Symbol;Acc:10640]
ENSG00000105664	COMP	4.48562871	1.96E-40	3	cartilage oligomeric matrix protein [Source:HGNC Symbol;Acc:2227]
ENSG00000137203	TFAP2A	4.260516633	6.31E-35	2	transcription factor AP-2 alpha (activating enhancer binding protein 2 alpha) [Source:HGNC Symbol;Acc:11742]
ENSG00000148702	HABP2	4.179275151	2.95E-34	3	hyaluronan binding protein 2 [Source:HGNC Symbol;Acc:4798]
ENSG00000100473	COCH	3.879976266	4.70E-28	2	coagulation factor C homolog, cochlin (Limulus polyphemus) [Source:HGNC Symbol;Acc:2180]
ENSG00000085552	IGSF9	3.771868832	6.36E-38	3	immunoglobulin superfamily, member 9 [Source:HGNC Symbol;Acc:18132]
ENSG00000062038	CDH3	3.330161927	7.50E-23	2	cadherin 3, type 1, P-cadherin (placental) [Source:HGNC Symbol;Acc:1762]
ENSG00000164932	CTHRC1	3.285218726	1.16E-33	2	collagen triple helix repeat containing 1 [Source:HGNC Symbol;Acc:18831]
ENSG00000183317	EPHA10	3.272437569	1.16E-28	9	EPH receptor A10 [Source:HGNC Symbol;Acc:19987]
ENSG00000158089	GALNT14	3.228750022	1.70E-27	2	UDP-N-acetyl-alpha-D-galactosamine:polypeptide N-acetylgalactosaminyltransferase 14 (GalNAc-T14) [Source:HGNC Symbol;Acc:22946]
ENSG00000165181	C9orf84	3.175617426	4.19E-15	2	chromosome 9 open reading frame 84 [Source:HGNC Symbol;Acc:26535]
ENSG00000147697	GSDMC	3.119282674	5.25E-22	11	gasdermin C [Source:HGNC Symbol;Acc:7151]
ENSG00000124116	WFDC3	3.066444126	2.29E-17	2	WAP four-disulfide core domain 3 [Source:HGNC Symbol;Acc:15957]
ENSG00000198691	ABCA4	3.057953577	8.78E-20	8	ATP-binding cassette, sub-family A (ABC1), member 4 [Source:HGNC Symbol;Acc:34]
ENSG00000175832	ETV4	2.975011381	5.04E-28	2	ets variant 4 [Source:HGNC Symbol;Acc:3493]
ENSG00000143217	PVRL4	2.954841008	1.10E-26	4	poliovirus receptor-related 4 [Source:HGNC Symbol;Acc:19688]
ENSG00000173898	SPTBN2	2.94098607	1.71E-25	3	spectrin, beta, non-erythrocytic 2 [Source:HGNC Symbol;Acc:11276]
ENSG00000071909	MYO3B	2.926979321	1.01E-16	2	myosin IIIB [Source:HGNC Symbol;Acc:15576]
ENSG00000113924	HGD	2.812543193	1.29E-18	3	homogentisate 1,2-dioxygenase [Source:HGNC Symbol;Acc:4892]
ENSG00000155066	PROM2	2.788572061	2.78E-25	6	prominin 2 [Source:HGNC Symbol;Acc:20685]
ENSG00000187583	PLEKHN1	2.738778585	6.20E-20	2	pleckstrin homology domain containing, family N member 1 [Source:HGNC Symbol;Acc:25284]
ENSG00000131747	TOP2A	2.724520607	1.65E-25	5	topoisomerase (DNA) II alpha 170kDa [Source:HGNC Symbol;Acc:11989]
ENSG00000088836	SLC4A11	2.690984459	6.92E-18	3	solute carrier family 4, sodium borate transporter, member 11 [Source:HGNC Symbol;Acc:16438]
ENSG00000137825	ITPKA	2.654092333	5.62E-11	2	inositol-trisphosphate 3-kinase A [Source:HGNC Symbol;Acc:6178]
ENSG00000186340	THBS2	2.653935189	2.10E-24	5	thrombospondin 2 [Source:HGNC Symbol;Acc:11786]
ENSG00000138798	EGF	2.599760555	8.03E-19	2	epidermal growth factor [Source:HGNC Symbol;Acc:3229]
ENSG00000178773	CPNE7	2.588759293	2.09E-17	2	copine VII [Source:HGNC Symbol;Acc:2320]
ENSG00000132704	FCRL2	2.572531295	4.14E-19	3	Fc receptor-like 2 [Source:HGNC Symbol;Acc:14875]
ENSG00000108846	ABCC3	2.559284868	7.63E-22	2	ATP-binding cassette, sub-family C (CFTR/MRP), member 3 [Source:HGNC Symbol;Acc:54]
ENSG00000158315	RHBDL2	2.493494625	6.91E-18	2	rhomboid, veinlet-like 2 (Drosophila) [Source:HGNC Symbol;Acc:16083]
ENSG00000114270	COL7A1	2.451782828	9.04E-16	4	collagen, type VII, alpha 1 [Source:HGNC Symbol;Acc:2214]
ENSG00000131746	TNS4	2.39325843	4.21E-15	2	tensin 4 [Source:HGNC Symbol;Acc:24352]
ENSG00000117394	SLC2A1	2.353858937	4.31E-17	3	solute carrier family 2 (facilitated glucose transporter), member 1 [Source:HGNC Symbol;Acc:11005]
ENSG00000108821	COL1A1	2.320305544	1.17E-17	10	collagen, type I, alpha 1 [Source:HGNC Symbol;Acc:2197]
ENSG00000104783	KCNN4	2.292285147	2.81E-15	3	potassium intermediate/small conductance calcium-activated channel, subfamily N, member 4 [Source:HGNC Symbol;Acc:6293]
ENSG00000183856	IQGAP3	2.271740799	8.61E-17	4	IQ motif containing GTPase activating protein 3 [Source:HGNC Symbol;Acc:20669]
ENSG00000145247	OCIAD2	2.265052219	1.80E-17	2	OCIA domain containing 2 [Source:HGNC Symbol;Acc:28685]
ENSG00000105131	EPHX3	2.259867573	3.43E-16	3	epoxide hydrolase 3 [Source:HGNC Symbol;Acc:23760]
ENSG00000101057	MYBL2	2.251734233	3.32E-15	2	v-myb myeloblastosis viral oncogene homolog (avian)-like 2 [Source:HGNC Symbol;Acc:7548]
ENSG00000168542	COL3A1	2.242386982	8.58E-18	10	collagen, type III, alpha 1 [Source:HGNC Symbol;Acc:2201]
ENSG00000159166	LAD1	2.205719771	2.03E-17	2	ladinin 1 [Source:HGNC Symbol;Acc:6472]
ENSG00000049089	COL9A2	2.195344928	1.53E-14	5	collagen, type IX, alpha 2 [Source:HGNC Symbol;Acc:2218]
ENSG00000088325	TPX2	2.177151597	1.38E-15	2	TPX2, microtubule-associated, homolog (Xenopus laevis) [Source:HGNC Symbol;Acc:1249]
ENSG00000137573	SULF1	2.176654188	2.26E-16	4	sulfatase 1 [Source:HGNC Symbol;Acc:20391]
ENSG00000142945	KIF2C	2.103633634	1.32E-13	4	kinesin family member 2C [Source:HGNC Symbol;Acc:6393]
ENSG00000035499	DEPDC1B	2.082974464	1.15E-10	2	DEP domain containing 1B [Source:HGNC Symbol;Acc:24902]
ENSG00000127129	EDN2	2.0682412	3.23E-09	2	endothelin 2 [Source:HGNC Symbol;Acc:3177]
ENSG00000100526	CDKN3	2.03528757	1.46E-10	2	cyclin-dependent kinase inhibitor 3 [Source:HGNC Symbol;Acc:1791]
ENSG00000088538	DOCK3	2.025251795	2.49E-12	7	dedicator of cytokinesis 3 [Source:HGNC Symbol;Acc:2989]
ENSG00000142273	CBLC	2.013158546	9.88E-11	4	Cbl proto-oncogene, E3 ubiquitin protein ligase C [Source:HGNC Symbol;Acc:15961]
ENSG00000198753	PLXNB3	1.920624127	2.65E-11	4	plexin B3 [Source:HGNC Symbol;Acc:9105]
ENSG00000183486	MX2	1.91575112	3.53E-13	2	myxovirus (influenza virus) resistance 2 (mouse) [Source:HGNC Symbol;Acc:7533]
ENSG00000162949	CAPN13	1.905667539	2.73E-09	3	calpain 13 [Source:HGNC Symbol;Acc:16663]
ENSG00000143228	NUF2	1.875009639	3.64E-10	2	NUF2, NDC80 kinetochore complex component, homolog (S. cerevisiae) [Source:HGNC Symbol;Acc:14621]
ENSG00000133063	CHIT1	1.824985115	5.22E-11	3	chitinase 1 (chitotriosidase) [Source:HGNC Symbol;Acc:1936]
ENSG00000135318	NT5E	1.802691723	5.14E-12	2	5'-nucleotidase, ecto (CD73) [Source:HGNC Symbol;Acc:8021]
ENSG00000183914	DNAH2	1.793542292	5.86E-09	6	dynein, axonemal, heavy chain 2 [Source:HGNC Symbol;Acc:2948]
ENSG00000078098	FAP	1.763584562	7.14E-12	4	fibroblast activation protein, alpha [Source:HGNC Symbol;Acc:3590]
ENSG00000149328	GLB1L2	1.712768925	4.83E-10	2	galactosidase, beta 1-like 2 [Source:HGNC Symbol;Acc:25129]
ENSG00000075218	GTSE1	1.674555682	9.04E-09	4	G-2 and S-phase expressed 1 [Source:HGNC Symbol;Acc:13698]
ENSG00000076382	SPAG5	1.651011516	4.96E-10	4	sperm associated antigen 5 [Source:HGNC Symbol;Acc:13452]
ENSG00000165905	GYLTL1B	1.625892059	4.98E-09	2	glycosyltransferase-like 1B [Source:HGNC Symbol;Acc:16522]
ENSG00000100479	POLE2	1.608299671	8.18E-08	3	polymerase (DNA directed), epsilon 2, accessory subunit [Source:HGNC Symbol;Acc:9178]
ENSG00000137474	MYO7A	1.606467675	1.18E-09	3	myosin VIIA [Source:HGNC Symbol;Acc:7606]
ENSG00000106462	EZH2	1.594957126	1.53E-09	2	enhancer of zeste homolog 2 (Drosophila) [Source:HGNC Symbol;Acc:3527]
ENSG00000197930	ERO1L	1.576484473	4.58E-09	3	ERO1-like (S. cerevisiae) [Source:HGNC Symbol;Acc:13280]
ENSG00000102384	CENPI	1.557682794	2.77E-07	2	centromere protein I [Source:HGNC Symbol;Acc:3968]
ENSG00000204262	COL5A2	1.546509927	1.44E-09	5	collagen, type V, alpha 2 [Source:HGNC Symbol;Acc:2210]
ENSG00000139629	GALNT6	1.529255431	5.10E-09	2	UDP-N-acetyl-alpha-D-galactosamine:polypeptide N-acetylgalactosaminyltransferase 6 (GalNAc-T6) [Source:HGNC Symbol;Acc:4128]
ENSG00000010932	FMO1	1.518793666	8.66E-08	3	flavin containing monooxygenase 1 [Source:HGNC Symbol;Acc:3769]
ENSG00000197635	DPP4	1.513487252	7.34E-09	3	dipeptidyl-peptidase 4 [Source:HGNC Symbol;Acc:3009]
ENSG00000110628	SLC22A18	1.499184473	1.13E-08	2	solute carrier family 22, member 18 [Source:HGNC Symbol;Acc:10964]
ENSG00000088882	CPXM1	1.476697685	1.75E-07	2	carboxypeptidase X (M14 family), member 1 [Source:HGNC Symbol;Acc:15771]
ENSG00000163354	DCST2	1.465213219	5.05E-06	3	DC-STAMP domain containing 2 [Source:HGNC Symbol;Acc:26562]
ENSG00000141527	CARD14	1.46468994	2.62E-07	2	caspase recruitment domain family, member 14 [Source:HGNC Symbol;Acc:16446]
ENSG00000100558	PLEK2	1.45992517	1.27E-07	2	pleckstrin 2 [Source:HGNC Symbol;Acc:19238]
ENSG00000156510	HKDC1	1.406196339	2.76E-06	2	hexokinase domain containing 1 [Source:HGNC Symbol;Acc:23302]
ENSG00000146070	PLA2G7	1.371375906	8.90E-07	2	phospholipase A2, group VII (platelet-activating factor acetylhydrolase, plasma) [Source:HGNC Symbol;Acc:9040]
ENSG00000142731	PLK4	1.370245154	1.23E-06	4	polo-like kinase 4 [Source:HGNC Symbol;Acc:11397]
ENSG00000167772	ANGPTL4	1.363348931	1.05E-05	2	angiopoietin-like 4 [Source:HGNC Symbol;Acc:16039]
ENSG00000103534	TMC5	1.337626277	1.12E-06	2	transmembrane channel-like 5 [Source:HGNC Symbol;Acc:22999]
ENSG00000163359	COL6A3	1.317831611	3.29E-07	4	collagen, type VI, alpha 3 [Source:HGNC Symbol;Acc:2213]
ENSG00000130635	COL5A1	1.294483721	7.68E-07	6	collagen, type V, alpha 1 [Source:HGNC Symbol;Acc:2209]
ENSG00000078269	SYNJ2	1.29070427	7.50E-07	2	synaptojanin 2 [Source:HGNC Symbol;Acc:11504]
ENSG00000173848	NET1	1.289381201	5.59E-07	2	neuroepithelial cell transforming 1 [Source:HGNC Symbol;Acc:14592]
ENSG00000134709	HOOK1	1.287368503	8.57E-07	2	hook homolog 1 (Drosophila) [Source:HGNC Symbol;Acc:19884]
ENSG00000139880	CDH24	1.274209718	4.79E-06	3	cadherin 24, type 2 [Source:HGNC Symbol;Acc:14265]
ENSG00000178222	RNF212	1.231579606	7.73E-05	3	ring finger protein 212 [Source:HGNC Symbol;Acc:27729]
ENSG00000144214	LYG1	1.223713654	0.00112428	2	lysozyme G-like 1 [Source:HGNC Symbol;Acc:27014]
ENSG00000164692	COL1A2	1.211933333	3.70E-06	3	collagen, type I, alpha 2 [Source:HGNC Symbol;Acc:2198]
ENSG00000146648	EGFR	1.18384726	3.63E-05	2	epidermal growth factor receptor [Source:HGNC Symbol;Acc:3236]
ENSG00000167702	KIFC2	1.155387527	1.39E-05	2	kinesin family member C2 [Source:HGNC Symbol;Acc:29530]
ENSG00000155761	SPAG17	1.150363089	0.000165653	2	sperm associated antigen 17 [Source:HGNC Symbol;Acc:26620]
ENSG00000124772	CPNE5	1.127530204	8.69E-05	4	copine V [Source:HGNC Symbol;Acc:2318]
ENSG00000204410	MSH5	1.127379015	2.63E-05	2	mutS homolog 5 (E. coli) [Source:HGNC Symbol;Acc:7328]
ENSG00000182871	COL18A1	1.123069298	2.23E-05	3	collagen, type XVIII, alpha 1 [Source:HGNC Symbol;Acc:2195]
ENSG00000109452	INPP4B	1.11457835	5.54E-05	3	inositol polyphosphate-4-phosphatase, type II, 105kDa [Source:HGNC Symbol;Acc:6075]
ENSG00000168032	ENTPD3	1.102516114	5.25E-05	3	ectonucleoside triphosphate diphosphohydrolase 3 [Source:HGNC Symbol;Acc:3365]
ENSG00000152256	PDK1	1.096457205	7.44E-05	2	pyruvate dehydrogenase kinase, isozyme 1 [Source:HGNC Symbol;Acc:8809]
ENSG00000109814	UGDH	1.068021391	4.91E-05	2	UDP-glucose 6-dehydrogenase [Source:HGNC Symbol;Acc:12525]
ENSG00000082458	DLG3	1.047273555	8.69E-05	2	discs, large homolog 3 (Drosophila) [Source:HGNC Symbol;Acc:2902]
ENSG00000215045	GRID2IP	1.028038378	0.007860315	3	glutamate receptor, ionotropic, delta 2 (Grid2) interacting protein [Source:HGNC Symbol;Acc:18464]
ENSG00000140525	FANCI	1.010921432	0.000149366	2	Fanconi anemia, complementation group I [Source:HGNC Symbol;Acc:25568]
ENSG00000114405	C3orf14	0.997035897	0.000332056	3	chromosome 3 open reading frame 14 [Source:HGNC Symbol;Acc:25024]
ENSG00000067057	PFKP	0.995676214	0.000188926	2	phosphofructokinase, platelet [Source:HGNC Symbol;Acc:8878]
ENSG00000070882	OSBPL3	0.987622082	0.000245547	2	oxysterol binding protein-like 3 [Source:HGNC Symbol;Acc:16370]
ENSG00000141736	ERBB2	0.98626596	0.00022198	3	v-erb-b2 erythroblastic leukemia viral oncogene homolog 2, neuro/glioblastoma derived oncogene homolog (avian) [Source:HGNC Symbol;Acc:3430]
ENSG00000181392	SYNE4	0.982573166	0.000591531	3	spectrin repeat containing, nuclear envelope family member 4 [Source:HGNC Symbol;Acc:26703]
ENSG00000156886	ITGAD	0.952300628	0.005728924	6	integrin, alpha D [Source:HGNC Symbol;Acc:6146]
ENSG00000196391	ZNF774	0.95004305	0.001466336	2	zinc finger protein 774 [Source:HGNC Symbol;Acc:33108]
ENSG00000196296	ATP2A1	0.949924333	0.00999928	3	ATPase, Ca++ transporting, cardiac muscle, fast twitch 1 [Source:HGNC Symbol;Acc:811]
ENSG00000182492	BGN	0.948797855	0.000341791	2	biglycan [Source:HGNC Symbol;Acc:1044]
ENSG00000065357	DGKA	0.940374651	0.00043852	3	diacylglycerol kinase, alpha 80kDa [Source:HGNC Symbol;Acc:2849]
ENSG00000144554	FANCD2	0.939544623	0.000610199	2	Fanconi anemia, complementation group D2 [Source:HGNC Symbol;Acc:3585]
ENSG00000146918	NCAPG2	0.91634157	0.001011902	4	non-SMC condensin II complex, subunit G2 [Source:HGNC Symbol;Acc:21904]
ENSG00000007312	CD79B	0.903507462	0.003172417	2	CD79b molecule, immunoglobulin-associated beta [Source:HGNC Symbol;Acc:1699]
ENSG00000157193	LRP8	0.897521987	0.001507679	2	low density lipoprotein receptor-related protein 8, apolipoprotein e receptor [Source:HGNC Symbol;Acc:6700]
ENSG00000164070	HSPA4L	0.896743226	0.002112266	2	heat shock 70kDa protein 4-like [Source:HGNC Symbol;Acc:17041]
ENSG00000167861	C17orf28	0.89611655	0.000782037	3	chromosome 17 open reading frame 28 [Source:HGNC Symbol;Acc:15736]
ENSG00000198380	GFPT1	0.894259205	0.00083041	2	glutamine--fructose-6-phosphate transaminase 1 [Source:HGNC Symbol;Acc:4241]
ENSG00000104524	PYCRL	0.879938444	0.002631195	2	pyrroline-5-carboxylate reductase-like [Source:HGNC Symbol;Acc:25846]
ENSG00000110811	LEPREL2	0.866603485	0.001642028	2	leprecan-like 2 [Source:HGNC Symbol;Acc:19318]
ENSG00000138642	HERC6	0.866412023	0.001544395	3	HECT and RLD domain containing E3 ubiquitin protein ligase family member 6 [Source:HGNC Symbol;Acc:26072]
ENSG00000000460	C1orf112	0.865468838	0.00191741	3	chromosome 1 open reading frame 112 [Source:HGNC Symbol;Acc:25565]
ENSG00000075702	WDR62	0.856857307	0.005585291	3	WD repeat domain 62 [Source:HGNC Symbol;Acc:24502]
ENSG00000120708	TGFBI	0.83231203	0.002029806	3	transforming growth factor, beta-induced, 68kDa [Source:HGNC Symbol;Acc:11771]
ENSG00000166145	SPINT1	0.824357259	0.002328629	2	serine peptidase inhibitor, Kunitz type 1 [Source:HGNC Symbol;Acc:11246]
ENSG00000115233	PSMD14	0.824315799	0.002236541	2	proteasome (prosome, macropain) 26S subunit, non-ATPase, 14 [Source:HGNC Symbol;Acc:16889]
ENSG00000198589	LRBA	0.813068392	0.002551507	3	LPS-responsive vesicle trafficking, beach and anchor containing [Source:HGNC Symbol;Acc:1742]
ENSG00000196208	GREB1	0.804955396	0.005468729	2	growth regulation by estrogen in breast cancer 1 [Source:HGNC Symbol;Acc:24885]
ENSG00000152990	GPR125	0.793577721	0.003993083	2	G protein-coupled receptor 125 [Source:HGNC Symbol;Acc:13839]
ENSG00000163468	CCT3	0.784823242	0.003733048	2	chaperonin containing TCP1, subunit 3 (gamma) [Source:HGNC Symbol;Acc:1616]
ENSG00000188738	FSIP2	0.781654591	0.004476571	2	fibrous sheath interacting protein 2 [Source:HGNC Symbol;Acc:21675]
ENSG00000185000	DGAT1	0.778916685	0.005315573	2	diacylglycerol O-acyltransferase 1 [Source:HGNC Symbol;Acc:2843]
ENSG00000125247	TMTC4	0.776361009	0.004790809	2	transmembrane and tetratricopeptide repeat containing 4 [Source:HGNC Symbol;Acc:25904]
ENSG00000198542	ITGBL1	0.77395463	0.004125857	2	integrin, beta-like 1 (with EGF-like repeat domains) [Source:HGNC Symbol;Acc:6164]
ENSG00000184428	TOP1MT	0.773505831	0.005599479	3	topoisomerase (DNA) I, mitochondrial [Source:HGNC Symbol;Acc:29787]
ENSG00000143847	PPFIA4	0.772449895	0.014226517	3	protein tyrosine phosphatase, receptor type, f polypeptide (PTPRF), interacting protein (liprin), alpha 4 [Source:HGNC Symbol;Acc:9248]
ENSG00000064651	SLC12A2	0.76926592	0.0054007	2	solute carrier family 12 (sodium/potassium/chloride transporters), member 2 [Source:HGNC Symbol;Acc:10911]
ENSG00000142197	DOPEY2	0.76824006	0.004553577	2	dopey family member 2 [Source:HGNC Symbol;Acc:1291]
ENSG00000007516	BAIAP3	0.763334361	0.014014996	2	BAI1-associated protein 3 [Source:HGNC Symbol;Acc:948]
ENSG00000142185	TRPM2	0.758291626	0.008629584	2	transient receptor potential cation channel, subfamily M, member 2 [Source:HGNC Symbol;Acc:12339]
ENSG00000131788	PIAS3	0.757248409	0.007112396	3	protein inhibitor of activated STAT, 3 [Source:HGNC Symbol;Acc:16861]
ENSG00000079482	OPHN1	0.753451638	0.006205752	4	oligophrenin 1 [Source:HGNC Symbol;Acc:8148]
ENSG00000084774	CAD	0.750913332	0.006193949	3	carbamoyl-phosphate synthetase 2, aspartate transcarbamylase, and dihydroorotase [Source:HGNC Symbol;Acc:1424]
ENSG00000047936	ROS1	0.750406473	0.006313687	2	c-ros oncogene 1 , receptor tyrosine kinase [Source:HGNC Symbol;Acc:10261]
ENSG00000181789	COPG1	0.748236295	0.006517224	2	coatomer protein complex, subunit gamma 1 [Source:HGNC Symbol;Acc:2236]
ENSG00000138834	MAPK8IP3	0.738137143	0.007536181	2	mitogen-activated protein kinase 8 interacting protein 3 [Source:HGNC Symbol;Acc:6884]
ENSG00000188976	NOC2L	0.736068134	0.007652737	2	nucleolar complex associated 2 homolog (S. cerevisiae) [Source:HGNC Symbol;Acc:24517]
ENSG00000126001	CEP250	0.726314362	0.010302028	4	centrosomal protein 250kDa [Source:HGNC Symbol;Acc:1859]
ENSG00000074181	NOTCH3	0.72623881	0.010071051	2	notch 3 [Source:HGNC Symbol;Acc:7883]
ENSG00000131778	CHD1L	0.721182644	0.008882984	2	chromodomain helicase DNA binding protein 1-like [Source:HGNC Symbol;Acc:1916]
ENSG00000211640	IGLV6-57	0.715224238	0.025450964	3	immunoglobulin lambda variable 6-57 [Source:HGNC Symbol;Acc:5927]
ENSG00000114805	PLCH1	0.710994899	0.015709279	3	phospholipase C, eta 1 [Source:HGNC Symbol;Acc:29185]
ENSG00000124155	PIGT	0.709638119	0.011216589	2	phosphatidylinositol glycan anchor biosynthesis, class T [Source:HGNC Symbol;Acc:14938]
ENSG00000113615	SEC24A	0.708866263	0.010333415	2	SEC24 family, member A (S. cerevisiae) [Source:HGNC Symbol;Acc:10703]
ENSG00000187097	ENTPD5	0.704901745	0.010824504	2	ectonucleoside triphosphate diphosphohydrolase 5 [Source:HGNC Symbol;Acc:3367]
ENSG00000172197	MBOAT1	0.699760085	0.012402823	2	membrane bound O-acyltransferase domain containing 1 [Source:HGNC Symbol;Acc:21579]
ENSG00000188827	SLX4	0.694218147	0.013659915	2	SLX4 structure-specific endonuclease subunit homolog (S. cerevisiae) [Source:HGNC Symbol;Acc:23845]
ENSG00000163803	PLB1	0.69308141	0.022378876	4	phospholipase B1 [Source:HGNC Symbol;Acc:30041]
ENSG00000083444	PLOD1	0.674834011	0.014688265	2	procollagen-lysine, 2-oxoglutarate 5-dioxygenase 1 [Source:HGNC Symbol;Acc:9081]
ENSG00000113504	SLC12A7	0.667556768	0.0155338	5	solute carrier family 12 (potassium/chloride transporters), member 7 [Source:HGNC Symbol;Acc:10915]
ENSG00000090447	TFAP4	0.667325051	0.025195058	2	transcription factor AP-4 (activating enhancer binding protein 4) [Source:HGNC Symbol;Acc:11745]
ENSG00000108671	PSMD11	0.653908462	0.01918393	2	proteasome (prosome, macropain) 26S subunit, non-ATPase, 11 [Source:HGNC Symbol;Acc:9556]
ENSG00000100003	SEC14L2	0.646953432	0.033281589	2	SEC14-like 2 (S. cerevisiae) [Source:HGNC Symbol;Acc:10699]
ENSG00000138796	HADH	0.644166997	0.022368052	2	hydroxyacyl-CoA dehydrogenase [Source:HGNC Symbol;Acc:4799]
ENSG00000071894	CPSF1	0.635882013	0.023926688	3	cleavage and polyadenylation specific factor 1, 160kDa [Source:HGNC Symbol;Acc:2324]
ENSG00000180263	FGD6	0.634492337	0.032255756	2	FYVE, RhoGEF and PH domain containing 6 [Source:HGNC Symbol;Acc:21740]
ENSG00000100726	TELO2	0.622707046	0.02793529	3	TEL2, telomere maintenance 2, homolog (S. cerevisiae) [Source:HGNC Symbol;Acc:29099]
ENSG00000076864	RAP1GAP	0.619069409	0.042115175	2	RAP1 GTPase activating protein [Source:HGNC Symbol;Acc:9858]
ENSG00000145495	6-Mar	0.61691911	0.031399052	2	membrane-associated ring finger (C3HC4) 6, E3 ubiquitin protein ligase [Source:HGNC Symbol;Acc:30550]
ENSG00000101040	ZMYND8	0.616112739	0.032912637	2	zinc finger, MYND-type containing 8 [Source:HGNC Symbol;Acc:9397]
ENSG00000058799	YIPF1	0.613714656	0.031186606	2	Yip1 domain family, member 1 [Source:HGNC Symbol;Acc:25231]
ENSG00000014914	MTMR11	0.61345542	0.032753948	2	myotubularin related protein 11 [Source:HGNC Symbol;Acc:24307]
ENSG00000138101	DTNB	0.612382407	0.034859387	2	dystrobrevin, beta [Source:HGNC Symbol;Acc:3058]
ENSG00000083720	OXCT1	0.611537509	0.037921793	2	3-oxoacid CoA transferase 1 [Source:HGNC Symbol;Acc:8527]
ENSG00000166147	FBN1	0.60431916	0.031508636	2	fibrillin 1 [Source:HGNC Symbol;Acc:3603]
ENSG00000143870	PDIA6	0.600213017	0.034205332	2	protein disulfide isomerase family A, member 6 [Source:HGNC Symbol;Acc:30168]
ENSG00000176102	CSTF3	0.599710119	0.035248344	2	cleavage stimulation factor, 3' pre-RNA, subunit 3, 77kDa [Source:HGNC Symbol;Acc:2485]
ENSG00000146701	MDH2	0.588563719	0.039044225	2	malate dehydrogenase 2, NAD (mitochondrial) [Source:HGNC Symbol;Acc:6971]
ENSG00000006704	GTF2IRD1	0.584802264	0.048547913	2	GTF2I repeat domain containing 1 [Source:HGNC Symbol;Acc:4661]
ENSG00000189091	SF3B3	0.582112325	0.042242874	3	splicing factor 3b, subunit 3, 130kDa [Source:HGNC Symbol;Acc:10770]
ENSG00000170581	STAT2	0.581233674	0.038903928	2	signal transducer and activator of transcription 2, 113kDa [Source:HGNC Symbol;Acc:11363]
ENSG00000159216	RUNX1	0.580593449	0.040186588	2	runt-related transcription factor 1 [Source:HGNC Symbol;Acc:10471]
ENSG00000057019	DCBLD2	0.576726279	0.042299133	3	discoidin, CUB and LCCL domain containing 2 [Source:HGNC Symbol;Acc:24627]
ENSG00000139182	CLSTN3	0.565006737	0.046642193	3	calsyntenin 3 [Source:HGNC Symbol;Acc:18371]
